# Supplementary material for: 3-Hy­droxy-4-(3-hy­droxy­phen­yl)-2-quinolone monohydrate
Source: Acta Crystallogr Sect E Struct Rep Online. 2011 Jul 30;67(Pt 8):o2195–6. doi: 10.1107/S160053681102945X (PMC3213626; doi:10.1107/S160053681102945X)
Supplement: Supplementary file 1 [file e-67-o2195-sup1.cif]

##############################################################################
#                                                                            #
# This CIF contains the data in a paper accepted for publication in          #
# Acta Crystallographica Section E. It conforms to the requirements of       #
# Notes for Authors for Acta Crystallographica Section E, and has been       #
# peer reviewed under the auspices of the IUCr Commission on Journals.       #
#                                                                            #
# Full details of the Crystallographic Information File format               #
# are given in the paper "The Crystallographic Information File (CIF):       #
# a New Standard Archive File for Crystallography" by S. R. Hall, F. H.      #
# Allen and I. D. Brown [Acta Cryst. (1991), A47, 655-685].                  #
#                                                                            #
# The current version of the core CIF dictionary is obtainable from          #
# ftp://ftp.iucr.org/pub/cif_core.dic.                                       #
#                                                                            #
# Software is freely available for graphical display of the structure(s)     #
# in this CIF. For information consult the CIF software page                 #
# http://www.iucr.org/resources/cif/software.                                #
#                                                                            #
# This file may be used for bona fide research purposes within the           #
# scientific community so long as proper attribution is given to the journal # 
# article from which it was obtained.                                        #
#                                                                            #
##############################################################################
data_I
_audit_creation_method     SHELXL-97
_chemical_name_systematic
;
3-hydroxy-4-(3-hydroxyphenyl)-1<i>H</i>-quinolin-2-one monohydrate
;
_chemical_name_common
;
3-Hydroxy-4-(3-hydroxyphenyl)-2-quinolone monohydrate
;
_chemical_formula_moiety     'C15 H11 N O3, H2 O'
_chemical_formula_sum     'C15 H13 N O4'
_chemical_formula_iupac     'C15 H11 N O3, H2 O'
_chemical_formula_weight     271.26
_chemical_melting_point     ?
_symmetry_cell_setting     triclinic
_symmetry_space_group_name_H-M     'P -1'
_symmetry_space_group_name_Hall     '-P 1'
loop_
    _symmetry_equiv_pos_as_xyz
    'x, y, z'
    '-x, -y, -z'
_cell_length_a     6.9845(5)
_cell_length_b     10.0632(7)
_cell_length_c     10.3361(6)
_cell_angle_alpha     109.204(6)
_cell_angle_beta     103.251(5)
_cell_angle_gamma     101.015(6)
_cell_volume     639.12(9)
_cell_formula_units_Z     2
_cell_measurement_reflns_used     5194
_cell_measurement_theta_min     4.8
_cell_measurement_theta_max     69.4
_cell_measurement_temperature     298(2)
_exptl_crystal_description     'block'
_exptl_crystal_colour     'colorless'
_exptl_crystal_size_max     0.30
_exptl_crystal_size_mid     0.20
_exptl_crystal_size_min     0.05
_exptl_crystal_density_diffrn     1.410
_exptl_crystal_density_meas     ?
_exptl_crystal_density_method     'not measured'
_exptl_crystal_F_000     284
_exptl_absorpt_coefficient_mu     0.859
_exptl_absorpt_correction_type     multi-scan
_exptl_absorpt_process_details     '(SADABS; Bruker, 2002)'
_exptl_absorpt_correction_T_min     0.7826
_exptl_absorpt_correction_T_max     0.9583
_exptl_special_details
;
;
_diffrn_ambient_temperature     298(2)
_diffrn_radiation_type     CuK\a
_diffrn_radiation_wavelength     1.54178
_diffrn_radiation_source     'fine-focus sealed tube'
_diffrn_radiation_monochromator     graphite
_diffrn_measurement_device_type     'Bruker SMART CCD area-detector'
_diffrn_measurement_method     '\f and \w'
_diffrn_detector_area_resol_mean     ?
_diffrn_reflns_number     5057
_diffrn_reflns_av_R_equivalents     0.0175
_diffrn_reflns_av_sigmaI/netI     0.0143
_diffrn_reflns_theta_min     4.77
_diffrn_reflns_theta_max     66.01
_diffrn_reflns_theta_full     66.01
_diffrn_measured_fraction_theta_max     0.996
_diffrn_measured_fraction_theta_full     0.996
_diffrn_reflns_limit_h_min     -8
_diffrn_reflns_limit_h_max     8
_diffrn_reflns_limit_k_min     -11
_diffrn_reflns_limit_k_max     11
_diffrn_reflns_limit_l_min     -12
_diffrn_reflns_limit_l_max     11
_diffrn_standards_number     0
_diffrn_standards_interval_count     0
_diffrn_standards_interval_time     0
_diffrn_standards_decay_%     ?
_refine_special_details
;
Refinement of <i>F</i>^2^ against ALL reflections. The weighted <i>R</i>-factor
<i>wR</i> and goodness of fit <i>S</i> are based on <i>F</i>^2^, conventional
<i>R</i>-factors <i>R</i> are based on <i>F</i>, with <i>F</i> set to zero for
negative <i>F</i>^2^. The threshold expression of <i>F</i>^2^ >
\s(<i>F</i>^2^) is used only for calculating <i>R</i>-factors(gt) <i>etc</i>.
and is not relevant to the choice of reflections for refinement.
<i>R</i>-factors based on <i>F</i>^2^ are statistically about twice as large
as those based on <i>F</i>, and <i>R</i>- factors based on ALL data will be
even larger.
;
_reflns_number_total     2225
_reflns_number_gt     1958
_reflns_threshold_expression     I>2\s(I)
_refine_ls_structure_factor_coef     Fsqd
_refine_ls_matrix_type     full
_refine_ls_R_factor_all     0.0461
_refine_ls_R_factor_gt     0.0417
_refine_ls_wR_factor_gt     0.1210
_refine_ls_wR_factor_ref     0.1315
_refine_ls_goodness_of_fit_ref     1.100
_refine_ls_restrained_S_all     1.109
_refine_ls_number_reflns     2225
_refine_ls_number_parameters     184
_refine_ls_number_restraints     1
_refine_ls_hydrogen_treatment     constr
_refine_ls_weighting_scheme     calc
_refine_ls_weighting_details
         'calc w=1/[\s^2^(Fo^2^)+(0.0774P)^2^+0.1230P] where P=(Fo^2^+2Fc^2^)/3'
_atom_sites_solution_hydrogens     geom
_atom_sites_solution_primary     direct
_atom_sites_solution_secondary     difmap
_refine_ls_shift/su_max     0.000
_refine_ls_shift/su_mean     0.000
_refine_diff_density_max     0.224
_refine_diff_density_min     -0.270
_refine_ls_extinction_method     'SHELXL97 (Sheldrick, 2008)'
_refine_ls_extinction_coef     0.028(3)
_refine_ls_extinction_expression
                                  'Fc^*^=kFc[1+0.001xFc^2^\l^3^/sin(2\q)]^-1/4^'
loop_
    _atom_type_symbol
    _atom_type_description
    _atom_type_scat_dispersion_real
    _atom_type_scat_dispersion_imag
    _atom_type_scat_source
    'C' 'C' 0.0181 0.0091
                         'International Tables Vol C Tables 4.2.6.8 and 6.1.1.4'
    'H' 'H' 0.0000 0.0000
                         'International Tables Vol C Tables 4.2.6.8 and 6.1.1.4'
    'N' 'N' 0.0311 0.0180
                         'International Tables Vol C Tables 4.2.6.8 and 6.1.1.4'
    'O' 'O' 0.0492 0.0322
                         'International Tables Vol C Tables 4.2.6.8 and 6.1.1.4'
_computing_data_collection     'SMART (Bruker, 2002)'
_computing_cell_refinement     'SAINT (Bruker, 2002)'
_computing_data_reduction     'SAINT (Bruker, 2002)'
_computing_structure_solution     'SHELXS97 (Sheldrick, 2008)'
_computing_structure_refinement     'SHELXL97 (Sheldrick, 2008)'
_computing_molecular_graphics     'ORTEP-3 for Windows (Farrugia, 1997)'
_computing_publication_material     'WinGX (Farrugia, 1999)'
loop_
    _atom_site_type_symbol
    _atom_site_label
    _atom_site_fract_x
    _atom_site_fract_y
    _atom_site_fract_z
    _atom_site_U_iso_or_equiv
    _atom_site_adp_type
    _atom_site_calc_flag
    _atom_site_refinement_flags
    _atom_site_occupancy
    _atom_site_symmetry_multiplicity
    _atom_site_disorder_assembly
    _atom_site_disorder_group
    C C1 1.0143(2) 0.24292(15) 0.66031(14) 0.0370(4) Uani d . 1 1 . .
    C C2 0.9196(2) 0.30457(16) 0.75933(15) 0.0385(4) Uani d . 1 1 . .
    H H2 0.8371 0.3630 0.7413 0.046 Uiso calc R 1 1 . .
    C C3 0.9479(2) 0.27913(17) 0.88547(15) 0.0428(4) Uani d . 1 1 . .
    C C4 1.0709(3) 0.19305(19) 0.91275(17) 0.0516(4) Uani d . 1 1 . .
    H H4 1.0906 0.1766 0.9976 0.062 Uiso calc R 1 1 . .
    C C5 1.1646(3) 0.1315(2) 0.81423(18) 0.0542(4) Uani d . 1 1 . .
    H H5 1.2471 0.0732 0.8328 0.065 Uiso calc R 1 1 . .
    C C6 1.1371(3) 0.15549(18) 0.68768(17) 0.0474(4) Uani d . 1 1 . .
    H H6 1.2004 0.1133 0.6213 0.057 Uiso calc R 1 1 . .
    C C7 0.9865(2) 0.27142(15) 0.52515(14) 0.0359(4) Uani d . 1 1 . .
    C C8 1.1501(2) 0.34609(16) 0.50295(15) 0.0402(4) Uani d . 1 1 . .
    C C9 1.1342(2) 0.37555(17) 0.37236(16) 0.0401(4) Uani d . 1 1 . .
    C C10 0.7706(2) 0.24388(16) 0.28851(15) 0.0386(4) Uani d . 1 1 . .
    C C11 0.5843(3) 0.18891(19) 0.17754(17) 0.0504(4) Uani d . 1 1 . .
    H H11 0.5750 0.2066 0.0938 0.061 Uiso calc R 1 1 . .
    C C12 0.4149(3) 0.1087(2) 0.19222(19) 0.0565(5) Uani d . 1 1 . .
    H H12 0.2913 0.0699 0.1171 0.068 Uiso calc R 1 1 . .
    C C13 0.4255(3) 0.0846(2) 0.31846(19) 0.0533(4) Uani d . 1 1 . .
    H H13 0.3088 0.0321 0.3285 0.064 Uiso calc R 1 1 . .
    C C14 0.6089(2) 0.13873(17) 0.42801(17) 0.0439(4) Uani d . 1 1 . .
    H H14 0.6150 0.1220 0.5119 0.053 Uiso calc R 1 1 . .
    C C15 0.7871(2) 0.21856(15) 0.41627(14) 0.0361(4) Uani d . 1 1 . .
    N N1 0.94503(19) 0.32206(14) 0.27371(13) 0.0416(3) Uani d . 1 1 . .
    H H1A 0.9317 0.3377 0.1956 0.050 Uiso calc R 1 1 . .
    O O1 0.8573(2) 0.33744(15) 0.98597(12) 0.0589(4) Uani d . 1 1 . .
    H H1 0.8083 0.3993 0.9673 0.088 Uiso calc RD 1 1 . .
    O O2 1.33807(17) 0.39862(15) 0.60257(12) 0.0576(4) Uani d . 1 1 . .
    H H2A 1.4195 0.4438 0.5749 0.086 Uiso calc R 1 1 . .
    O O3 1.28439(17) 0.44529(14) 0.35328(12) 0.0537(4) Uani d . 1 1 . .
    O O1W 0.5902(2) 0.4697(2) 0.88892(15) 0.0819(5) Uani d . 1 1 . .
    H H1B 0.4875 0.4143 0.8981 0.098 Uiso d RD 1 1 . .
    H H1C 0.5456 0.4629 0.8014 0.098 Uiso d R 1 1 . .
loop_
    _atom_site_aniso_label
    _atom_site_aniso_U_11
    _atom_site_aniso_U_22
    _atom_site_aniso_U_33
    _atom_site_aniso_U_12
    _atom_site_aniso_U_13
    _atom_site_aniso_U_23
    C1 0.0379(7) 0.0408(7) 0.0291(7) 0.0062(6) 0.0054(6) 0.0162(6)
    C2 0.0447(8) 0.0449(8) 0.0297(7) 0.0136(6) 0.0100(6) 0.0201(6)
    C3 0.0505(8) 0.0485(8) 0.0297(7) 0.0105(7) 0.0108(6) 0.0189(6)
    C4 0.0659(10) 0.0592(10) 0.0345(8) 0.0197(8) 0.0084(7) 0.0283(7)
    C5 0.0641(10) 0.0588(10) 0.0450(9) 0.0281(8) 0.0084(8) 0.0273(8)
    C6 0.0526(9) 0.0534(9) 0.0385(8) 0.0207(7) 0.0122(7) 0.0192(7)
    C7 0.0408(8) 0.0397(7) 0.0283(7) 0.0117(6) 0.0106(6) 0.0149(6)
    C8 0.0399(8) 0.0484(8) 0.0318(8) 0.0104(6) 0.0089(6) 0.0180(6)
    C9 0.0432(8) 0.0470(8) 0.0349(8) 0.0134(6) 0.0149(6) 0.0202(6)
    C10 0.0431(8) 0.0422(8) 0.0326(7) 0.0134(6) 0.0102(6) 0.0178(6)
    C11 0.0523(9) 0.0611(10) 0.0385(8) 0.0127(8) 0.0041(7) 0.0293(8)
    C12 0.0443(9) 0.0672(11) 0.0508(10) 0.0068(8) -0.0037(7) 0.0322(8)
    C13 0.0419(8) 0.0615(10) 0.0557(10) 0.0062(7) 0.0067(7) 0.0327(8)
    C14 0.0438(8) 0.0511(8) 0.0395(8) 0.0101(7) 0.0104(6) 0.0249(7)
    C15 0.0422(8) 0.0385(7) 0.0297(7) 0.0134(6) 0.0106(6) 0.0156(6)
    N1 0.0471(7) 0.0536(7) 0.0300(6) 0.0130(6) 0.0121(5) 0.0244(6)
    O1 0.0812(9) 0.0802(9) 0.0369(6) 0.0369(7) 0.0290(6) 0.0349(6)
    O2 0.0408(6) 0.0858(9) 0.0426(6) -0.0010(6) 0.0040(5) 0.0379(6)
    O3 0.0456(6) 0.0742(8) 0.0509(7) 0.0099(6) 0.0170(5) 0.0392(6)
    O1W 0.0676(9) 0.1210(13) 0.0514(8) 0.0389(9) 0.0136(7) 0.0234(8)
_geom_special_details
;
 All esds (except the esd in the dihedral angle between two l.s. planes)
 are estimated using the full covariance matrix.  The cell esds are taken
 into account individually in the estimation of esds in distances, angles
 and torsion angles; correlations between esds in cell parameters are only
 used when they are defined by crystal symmetry.  An approximate (isotropic)
 treatment of cell esds is used for estimating esds involving l.s. planes.
;
loop_
    _geom_bond_atom_site_label_1
    _geom_bond_atom_site_label_2
    _geom_bond_site_symmetry_2
    _geom_bond_distance
    _geom_bond_publ_flag
    C1 C2 . 1.385(2) ?
    C1 C6 . 1.389(2) ?
    C1 C7 . 1.4941(19) ?
    C2 C3 . 1.388(2) ?
    C2 H2 . 0.9300 ?
    C3 O1 . 1.3659(19) ?
    C3 C4 . 1.379(2) ?
    C4 C5 . 1.377(3) ?
    C4 H4 . 0.9300 ?
    C5 C6 . 1.385(2) ?
    C5 H5 . 0.9300 ?
    C6 H6 . 0.9300 ?
    C7 C8 . 1.352(2) ?
    C7 C15 . 1.447(2) ?
    C8 O2 . 1.3492(18) ?
    C8 C9 . 1.459(2) ?
    C9 O3 . 1.2393(19) ?
    C9 N1 . 1.351(2) ?
    C10 N1 . 1.3873(19) ?
    C10 C11 . 1.392(2) ?
    C10 C15 . 1.409(2) ?
    C11 C12 . 1.368(2) ?
    C11 H11 . 0.9300 ?
    C12 C13 . 1.392(2) ?
    C12 H12 . 0.9300 ?
    C13 C14 . 1.372(2) ?
    C13 H13 . 0.9300 ?
    C14 C15 . 1.400(2) ?
    C14 H14 . 0.9300 ?
    N1 H1A . 0.8600 ?
    O1 H1 . 0.8200 ?
    O2 H2A . 0.8200 ?
    O1W H1B . 0.8646 ?
    O1W H1C . 0.8616 ?
loop_
    _geom_angle_atom_site_label_1
    _geom_angle_atom_site_label_2
    _geom_angle_atom_site_label_3
    _geom_angle_site_symmetry_1
    _geom_angle_site_symmetry_3
    _geom_angle
    _geom_angle_publ_flag
    C2 C1 C6 . . 119.79(13) ?
    C2 C1 C7 . . 120.22(13) ?
    C6 C1 C7 . . 119.99(13) ?
    C1 C2 C3 . . 119.98(14) ?
    C1 C2 H2 . . 120.0 ?
    C3 C2 H2 . . 120.0 ?
    O1 C3 C4 . . 117.93(13) ?
    O1 C3 C2 . . 121.98(14) ?
    C4 C3 C2 . . 120.09(15) ?
    C5 C4 C3 . . 119.96(14) ?
    C5 C4 H4 . . 120.0 ?
    C3 C4 H4 . . 120.0 ?
    C4 C5 C6 . . 120.54(15) ?
    C4 C5 H5 . . 119.7 ?
    C6 C5 H5 . . 119.7 ?
    C5 C6 C1 . . 119.64(15) ?
    C5 C6 H6 . . 120.2 ?
    C1 C6 H6 . . 120.2 ?
    C8 C7 C15 . . 119.29(13) ?
    C8 C7 C1 . . 119.73(13) ?
    C15 C7 C1 . . 120.97(13) ?
    O2 C8 C7 . . 121.09(13) ?
    O2 C8 C9 . . 116.39(13) ?
    C7 C8 C9 . . 122.52(14) ?
    O3 C9 N1 . . 122.18(13) ?
    O3 C9 C8 . . 122.21(14) ?
    N1 C9 C8 . . 115.61(13) ?
    N1 C10 C11 . . 120.39(13) ?
    N1 C10 C15 . . 118.72(13) ?
    C11 C10 C15 . . 120.87(14) ?
    C12 C11 C10 . . 119.70(14) ?
    C12 C11 H11 . . 120.1 ?
    C10 C11 H11 . . 120.2 ?
    C11 C12 C13 . . 120.70(15) ?
    C11 C12 H12 . . 119.6 ?
    C13 C12 H12 . . 119.6 ?
    C14 C13 C12 . . 119.69(15) ?
    C14 C13 H13 . . 120.2 ?
    C12 C13 H13 . . 120.2 ?
    C13 C14 C15 . . 121.50(14) ?
    C13 C14 H14 . . 119.3 ?
    C15 C14 H14 . . 119.3 ?
    C14 C15 C10 . . 117.51(13) ?
    C14 C15 C7 . . 123.74(13) ?
    C10 C15 C7 . . 118.71(13) ?
    C9 N1 C10 . . 125.12(12) ?
    C9 N1 H1A . . 117.4 ?
    C10 N1 H1A . . 117.4 ?
    C3 O1 H1 . . 109.5 ?
    C8 O2 H2A . . 109.5 ?
    H1B O1W H1C . . 103.4 ?
loop_
    _geom_torsion_atom_site_label_1
    _geom_torsion_atom_site_label_2
    _geom_torsion_atom_site_label_3
    _geom_torsion_atom_site_label_4
    _geom_torsion_site_symmetry_1
    _geom_torsion_site_symmetry_2
    _geom_torsion_site_symmetry_3
    _geom_torsion_site_symmetry_4
    _geom_torsion
    _geom_torsion_publ_flag
    C6 C1 C2 C3 . . . . 0.1(2) ?
    C7 C1 C2 C3 . . . . -179.25(13) ?
    C1 C2 C3 O1 . . . . -179.90(14) ?
    C1 C2 C3 C4 . . . . 0.3(2) ?
    O1 C3 C4 C5 . . . . 179.72(15) ?
    C2 C3 C4 C5 . . . . -0.5(3) ?
    C3 C4 C5 C6 . . . . 0.2(3) ?
    C4 C5 C6 C1 . . . . 0.2(3) ?
    C2 C1 C6 C5 . . . . -0.4(2) ?
    C7 C1 C6 C5 . . . . 179.01(15) ?
    C2 C1 C7 C8 . . . . 115.56(16) ?
    C6 C1 C7 C8 . . . . -63.8(2) ?
    C2 C1 C7 C15 . . . . -65.28(19) ?
    C6 C1 C7 C15 . . . . 115.34(16) ?
    C15 C7 C8 O2 . . . . 179.24(13) ?
    C1 C7 C8 O2 . . . . -1.6(2) ?
    C15 C7 C8 C9 . . . . -0.2(2) ?
    C1 C7 C8 C9 . . . . 178.97(13) ?
    O2 C8 C9 O3 . . . . -0.2(2) ?
    C7 C8 C9 O3 . . . . 179.28(15) ?
    O2 C8 C9 N1 . . . . 179.94(13) ?
    C7 C8 C9 N1 . . . . -0.6(2) ?
    N1 C10 C11 C12 . . . . 178.30(15) ?
    C15 C10 C11 C12 . . . . -0.2(3) ?
    C10 C11 C12 C13 . . . . 1.6(3) ?
    C11 C12 C13 C14 . . . . -1.6(3) ?
    C12 C13 C14 C15 . . . . 0.2(3) ?
    C13 C14 C15 C10 . . . . 1.1(2) ?
    C13 C14 C15 C7 . . . . -176.67(15) ?
    N1 C10 C15 C14 . . . . -179.69(13) ?
    C11 C10 C15 C14 . . . . -1.1(2) ?
    N1 C10 C15 C7 . . . . -1.8(2) ?
    C11 C10 C15 C7 . . . . 176.81(14) ?
    C8 C7 C15 C14 . . . . 179.18(14) ?
    C1 C7 C15 C14 . . . . 0.0(2) ?
    C8 C7 C15 C10 . . . . 1.4(2) ?
    C1 C7 C15 C10 . . . . -177.78(12) ?
    O3 C9 N1 C10 . . . . -179.68(14) ?
    C8 C9 N1 C10 . . . . 0.2(2) ?
    C11 C10 N1 C9 . . . . -177.58(15) ?
    C15 C10 N1 C9 . . . . 1.0(2) ?
loop_
    _geom_hbond_atom_site_label_D
    _geom_hbond_atom_site_label_H
    _geom_hbond_atom_site_label_A
    _geom_hbond_site_symmetry_A
    _geom_hbond_distance_DH
    _geom_hbond_distance_HA
    _geom_hbond_distance_DA
    _geom_hbond_angle_DHA
    _geom_hbond_publ_flag
    N1 H1A O1 1_554 0.86 2.11 2.9577(16) 169.3 y
    O1 H1 O1W . 0.82 1.92 2.689(2) 154.7 y
    O2 H2A O3 2_866 0.82 1.99 2.6500(16) 137.6 y
    O2 H2A O3 . 0.82 2.28 2.7242(14) 114.9 y
    O1W H1B O1W 2_667 0.86 2.37 2.816(3) 112.8 y
    O1W H1C O2 1_455 0.86 2.04 2.8476(18) 156.8 y
data_global
_journal_date_recd_electronic     2011-06-07
_journal_date_accepted     2011-07-21
_journal_name_full     'Acta Crystallographica, Section E'
_journal_year     2011
_journal_volume     67
_journal_issue      8
_journal_page_first     o2195
_journal_page_last     o2196
_journal_paper_category     QO
_journal_coeditor_code     BG2408
_publ_contact_author_name     'Yun Wang'
_publ_contact_author_address
;
Guangdong Institute for Drug Control
Guangzhou 510180
People's Republic of China
;
_publ_contact_author_email     yywentao@yahoo.com.cn
_publ_contact_author_fax     ?
_publ_contact_author_phone     '020-81340993'
_publ_section_title
;
3-Hydroxy-4-(3-hydroxyphenyl)-2-quinolone monohydrate
;
loop_
    _publ_author_name
    _publ_author_address
    'Yi-Wen Tao'
;
School of Basic Science
Guangzhou Medical College
Guangzhou 510182
People's Republic of China
;
    'Yun Wang'
;
Guangdong Institute for Drug Control
Guangzhou 510180
People's Republic of China
;
