# Supplementary material for: 3-Hy­droxy-4-(3-hy­droxy­phen­yl)-2-quinolone monohydrate
Source: Acta Crystallogr Sect E Struct Rep Online. 2011 Jul 30;67(Pt 8):o2195–6. doi: 10.1107/S160053681102945X (PMC3213626; doi:10.1107/S160053681102945X)
Supplement: Supplementary file 2 [file e-67-o2195-Isup2.hkl]

#
# h,k,l, Fc-squared, Fo-squared, sigma(Fo-squared) and status flag
#
data_I
_shelx_title ' tyw_ops_070924 in P-1'
_shelx_refln_list_code          4
_shelx_F_calc_maximum      119.87
_exptl_crystal_F_000       284.00
_reflns_d_resolution_high  0.8438
 
loop_
 _symmetry_equiv_pos_as_xyz
 'x, y, z'
 '-x, -y, -z'
 
_cell_length_a     6.9845
_cell_length_b    10.0632
_cell_length_c    10.3361
_cell_angle_alpha 109.204
_cell_angle_beta  103.251
_cell_angle_gamma 101.015
 
_shelx_F_squared_multiplier     1.000
 
loop_
 _refln_index_h
 _refln_index_k
 _refln_index_l
 _refln_F_squared_calc
 _refln_F_squared_meas
 _refln_F_squared_sigma
 _refln_observed_status
   1   0   0     1426.19     1331.92     57.67 o
   2   0   0      219.31      185.55      1.13 o
   3   0   0        6.58       11.04      0.39 o
   4   0   0      211.77      203.37      1.15 o
   5   0   0       85.13       79.05      0.84 o
   6   0   0       12.39       12.49      0.28 o
   7   0   0       24.97       25.56      0.48 o
  -7   1   0        3.11        3.48      0.13 o
  -6   1   0      199.05      198.86      2.77 o
  -5   1   0       17.68       18.00      0.91 o
  -4   1   0        0.50        0.12      0.22 o
  -3   1   0      191.51      197.38      1.42 o
  -2   1   0       14.72       17.91      0.27 o
  -1   1   0      411.97      355.40      1.35 o
   0   1   0      667.41      622.43      5.58 o
   1   1   0       63.95       50.69      0.37 o
   2   1   0      126.58      122.38      0.63 o
   3   1   0       10.91       14.95      1.01 o
   4   1   0        0.75        0.53      0.23 o
   5   1   0      393.94      400.30      3.69 o
   6   1   0       24.99       24.90      0.49 o
   7   1   0        1.56        1.96      0.11 o
  -8   2   0        0.03        0.10      0.21 o
  -7   2   0       22.50       23.57      0.27 o
  -6   2   0        0.30        0.15      0.13 o
  -5   2   0        7.86        8.29      0.20 o
  -4   2   0       93.21       88.05      1.98 o
  -3   2   0      644.79      606.41     24.09 o
  -2   2   0      215.19      179.90      1.06 o
  -1   2   0     4754.32     4623.35     89.53 o
   0   2   0     2812.60     2893.62     59.14 o
   1   2   0     4279.58     4858.72     35.67 o
   2   2   0     2038.82     2045.26     16.31 o
   3   2   0      216.56      210.43      3.25 o
   4   2   0       12.13       10.71      0.21 o
   5   2   0      175.36      191.41      8.40 o
   6   2   0        2.95        2.44      0.12 o
   7   2   0        3.30        3.87      0.12 o
  -8   3   0        0.01        0.11      0.18 o
  -7   3   0        0.73        0.74      0.13 o
  -6   3   0       30.33       33.11      0.38 o
  -5   3   0       45.41       46.45      0.61 o
  -4   3   0        0.24       -0.41      1.23 o
  -3   3   0        8.32        8.48      0.64 o
  -2   3   0       51.69       55.57      2.04 o
  -1   3   0     8514.88     8998.75    139.65 o
   0   3   0       54.53       50.65      0.54 o
   1   3   0       37.68       37.32      2.05 o
   2   3   0       21.92       20.27      0.63 o
   3   3   0        0.43        0.34      0.13 o
   4   3   0        0.00        0.07      0.11 o
   5   3   0       71.10       71.60      1.34 o
   6   3   0       16.95       16.57      0.22 o
  -8   4   0        0.12        0.20      0.18 o
  -7   4   0       63.18       69.24      0.80 o
  -6   4   0        7.13        6.30      0.15 o
  -5   4   0       20.49       19.63      0.33 o
  -4   4   0        0.04        0.02      0.11 o
  -3   4   0      172.60      170.15      1.67 o
  -2   4   0      461.08      453.68      2.40 o
  -1   4   0        1.02        0.59      0.21 o
   0   4   0      208.91      188.58      1.72 o
   1   4   0      299.86      322.17      3.33 o
   2   4   0      616.13      610.30      2.59 o
   3   4   0      142.53      135.86      0.55 o
   4   4   0     1096.73     1086.59     10.82 o
   5   4   0       15.73       15.94      0.33 o
   6   4   0        0.95        1.12      0.12 o
  -7   5   0        3.80        4.63      0.23 o
  -6   5   0        8.28        7.25      0.30 o
  -5   5   0        0.06        0.17      0.14 o
  -4   5   0      129.49      125.50      0.74 o
  -3   5   0        1.58        2.22      0.60 o
  -2   5   0      865.28      900.63      7.75 o
  -1   5   0      109.43      116.46      7.59 o
   0   5   0       43.55       45.16      1.27 o
   1   5   0        0.19        0.03      0.08 o
   2   5   0        0.07        0.17      0.10 o
   3   5   0        2.91        3.45      0.16 o
   4   5   0       21.30       19.67      0.29 o
   5   5   0       18.53       18.07      0.23 o
  -7   6   0        0.41        0.24      0.18 o
  -6   6   0        4.70        5.57      0.26 o
  -5   6   0       17.93       19.66      0.44 o
  -4   6   0       20.43       19.14      0.25 o
  -3   6   0       16.17       15.70      0.28 o
  -2   6   0       36.80       36.98      0.51 o
  -1   6   0       49.34       40.53      0.29 o
   0   6   0        0.01        0.04      0.10 o
   1   6   0       41.32       39.35      0.45 o
   2   6   0        3.41        3.78      0.21 o
   3   6   0      239.40      243.03      3.75 o
   4   6   0      172.51      163.73      0.87 o
   5   6   0        6.67        4.96      0.13 o
  -7   7   0        0.34        0.10      0.13 o
  -6   7   0        1.42        0.83      0.14 o
  -5   7   0        0.88        0.57      0.18 o
  -4   7   0        9.70        9.27      0.20 o
  -3   7   0       25.62       24.64      0.27 o
  -2   7   0       38.73       40.09      0.33 o
  -1   7   0        2.41        1.49      0.11 o
   0   7   0        0.33        0.10      0.13 o
   1   7   0       12.80       12.46      0.21 o
   2   7   0        0.02        0.03      0.07 o
   3   7   0      150.20      162.56      3.14 o
   4   7   0        0.04        0.28      0.12 o
  -7   8   0        2.65        2.92      0.15 o
  -6   8   0       18.37       20.55      0.41 o
  -5   8   0        5.03        4.54      0.23 o
  -4   8   0        9.25        9.88      0.55 o
  -3   8   0       36.72       37.63      0.54 o
  -2   8   0        0.04       -0.02      0.04 o
  -1   8   0       13.14       12.67      0.25 o
   0   8   0        3.45        4.21      0.17 o
   1   8   0        1.19        1.16      0.21 o
   2   8   0        6.58        7.27      0.47 o
   3   8   0        9.45        8.39      0.27 o
  -6   9   0        9.91        9.37      0.26 o
  -5   9   0        0.73        0.66      0.20 o
  -4   9   0        2.83        3.38      0.18 o
  -3   9   0        2.45        2.69      0.31 o
  -2   9   0        6.58        6.70      0.25 o
  -1   9   0        0.26        0.23      0.16 o
   0   9   0        6.57        5.78      0.18 o
   1   9   0        2.78        1.49      0.21 o
   2   9   0       52.19       57.18      1.55 o
  -5  10   0        1.00        1.44      0.17 o
  -4  10   0        0.01        0.13      0.14 o
  -3  10   0        2.59        2.49      0.16 o
  -2  10   0        0.35        0.23      0.15 o
  -1  10   0       20.18       18.79      0.40 o
   0  10   0        3.02        2.58      0.13 o
   1  10   0        0.10        0.06      0.11 o
  -3  11   0        0.20        0.20      0.24 o
  -2  11   0        3.28        2.88      0.16 o
  -1  11   0        0.17        0.27      0.16 o
   0 -11   1        0.39        0.31      0.14 o
   1 -11   1        7.21        6.40      0.21 o
   2 -11   1        2.28        2.45      0.19 o
   3 -11   1        0.02       -0.04      0.18 o
   4 -11   1        2.01        1.76      0.17 o
  -2 -10   1        7.14        6.93      0.13 o
  -1 -10   1        3.18        2.92      0.13 o
   0 -10   1       22.09       22.39      0.44 o
   1 -10   1       10.25       11.32      0.32 o
   2 -10   1        1.65        1.05      0.15 o
   3 -10   1        5.08        5.10      0.17 o
   4 -10   1        0.69        0.47      0.18 o
   5 -10   1        0.56        0.54      0.11 o
  -3  -9   1        0.04       -0.03      0.12 o
  -2  -9   1        0.41        0.33      0.14 o
  -1  -9   1        0.78        1.06      0.15 o
   0  -9   1        3.34        3.76      0.20 o
   1  -9   1        1.19        0.75      0.14 o
   2  -9   1        1.36        1.54      0.12 o
   3  -9   1        0.00       -0.03      0.11 o
   4  -9   1        5.09        4.00      0.24 o
   5  -9   1        1.70        1.96      0.17 o
   6  -9   1       18.00       18.53      0.37 o
  -4  -8   1        4.61        4.38      0.18 o
  -3  -8   1        0.65        0.47      0.11 o
  -2  -8   1        6.28        6.85      0.15 o
  -1  -8   1       55.84       54.93      0.82 o
   0  -8   1      235.56      229.09      3.02 o
   1  -8   1        1.40        1.92      0.13 o
   2  -8   1        5.00        5.08      0.12 o
   3  -8   1        2.16        2.70      0.13 o
   4  -8   1        0.53        0.64      0.19 o
   5  -8   1       15.89       15.18      0.39 o
   6  -8   1        1.25        1.21      0.17 o
   7  -8   1        0.20        0.21      0.14 o
  -4  -7   1        6.98        7.01      0.26 o
  -3  -7   1        2.01        2.39      0.11 o
  -2  -7   1        0.22        0.40      0.12 o
  -1  -7   1       64.74       65.25      0.53 o
   0  -7   1        3.00        3.30      0.11 o
   1  -7   1        3.84        4.14      0.22 o
   2  -7   1        0.00        0.11      0.10 o
   3  -7   1       14.83       16.28      0.29 o
   4  -7   1       26.99       26.10      0.38 o
   5  -7   1       33.77       36.55      0.39 o
   6  -7   1        9.19        8.91      0.30 o
   7  -7   1        0.03        0.04      0.13 o
  -5  -6   1       10.80       10.34      0.16 o
  -4  -6   1        0.05        0.04      0.10 o
  -3  -6   1       28.91       26.57      0.46 o
  -2  -6   1        0.03        0.27      0.14 o
  -1  -6   1       40.12       45.10      0.52 o
   0  -6   1      324.52      317.82      1.31 o
   1  -6   1      119.72      124.42      4.36 o
   2  -6   1       15.10       16.99      0.43 o
   3  -6   1        0.03        0.13      0.14 o
   4  -6   1        0.35        0.27      0.15 o
   5  -6   1      134.54      142.49      1.20 o
   6  -6   1        0.01        0.04      0.16 o
   7  -6   1        0.58        0.65      0.15 o
  -6  -5   1        2.85        3.63      0.13 o
  -5  -5   1        0.39        0.18      0.12 o
  -4  -5   1       47.42       49.47      0.52 o
  -3  -5   1      120.94      114.95      0.93 o
  -2  -5   1      175.51      182.98      1.29 o
  -1  -5   1      162.96      196.57      0.95 o
   0  -5   1       23.15       19.84      0.55 o
   1  -5   1      187.85      192.15      3.56 o
   2  -5   1        7.70        6.17      0.28 o
   3  -5   1        0.26        0.46      0.29 o
   4  -5   1        8.21        7.59      0.19 o
   5  -5   1       23.37       23.68      0.22 o
   6  -5   1        5.80        5.39      0.18 o
   7  -5   1        0.00        0.02      0.14 o
  -6  -4   1        3.09        2.93      0.11 o
  -5  -4   1       24.17       23.60      0.29 o
  -4  -4   1      107.77      100.09      0.94 o
  -3  -4   1       47.30       42.68      0.55 o
  -2  -4   1      644.86      669.03      3.32 o
  -1  -4   1       55.21       75.30     17.03 o
   0  -4   1      124.40      100.82      2.72 o
   1  -4   1      419.21      419.90      1.73 o
   2  -4   1      128.67      151.96      1.32 o
   3  -4   1       65.24       83.57      1.10 o
   4  -4   1      505.33      550.15      4.57 o
   5  -4   1       36.49       36.07      0.74 o
   6  -4   1        1.84        1.45      0.12 o
   7  -4   1        1.60        2.21      0.12 o
  -7  -3   1        5.47        6.43      0.22 o
  -6  -3   1       28.60       29.72      0.31 o
  -5  -3   1       29.00       25.22      0.47 o
  -4  -3   1        0.04        0.32      0.27 o
  -3  -3   1       60.65       57.67      0.94 o
  -2  -3   1      532.26      535.34      4.16 o
  -1  -3   1     1681.68     1562.35     22.44 o
   0  -3   1       16.45       20.78      0.32 o
   1  -3   1      890.53      866.13      4.23 o
   2  -3   1      181.62      176.98      1.71 o
   3  -3   1       38.72       36.85      0.73 o
   4  -3   1       80.38       87.98      0.88 o
   5  -3   1        8.89        7.53      0.16 o
   6  -3   1        0.01       -0.05      0.10 o
   7  -3   1       11.49       12.12      0.22 o
  -7  -2   1        0.57        0.74      0.13 o
  -6  -2   1        0.14        0.10      0.15 o
  -5  -2   1      728.18      717.98     12.68 o
  -4  -2   1       28.84       22.07      1.39 o
  -3  -2   1        0.19        1.04      0.50 o
  -2  -2   1        3.90        2.20      0.16 o
  -1  -2   1     3241.95     3660.13     18.12 o
   0  -2   1      192.40      169.43      1.26 o
   1  -2   1      787.44      682.22      3.71 o
   2  -2   1     1319.45     1146.76     31.63 o
   3  -2   1      320.78      356.09      4.35 o
   4  -2   1       77.17       93.54      0.54 o
   5  -2   1       14.79       15.56      0.28 o
   6  -2   1       25.08       25.85      0.31 o
   7  -2   1        1.28        1.29      0.10 o
  -7  -1   1       16.32       15.53      0.35 o
  -6  -1   1       39.75       42.09      0.80 o
  -5  -1   1       41.10       33.36      1.24 o
  -4  -1   1       48.35       43.34      1.65 o
  -3  -1   1      202.38      206.75      0.95 o
  -2  -1   1      867.09      850.32     10.68 o
  -1  -1   1     1101.82     1086.26      5.39 o
   0  -1   1       69.11       61.09      0.44 o
   1  -1   1      335.71      302.50      1.63 o
   2  -1   1      236.45      227.59      1.59 o
   3  -1   1       41.05       61.57      0.65 o
   4  -1   1       10.34        8.80      0.18 o
   5  -1   1       17.15       18.00      0.43 o
   6  -1   1        0.04        0.18      0.15 o
   7  -1   1        2.92        2.44      0.15 o
  -7   0   1       21.85       22.57      0.80 o
  -6   0   1      199.43      204.24      3.86 o
  -5   0   1        0.46        0.48      0.14 o
  -4   0   1       31.11       25.44      0.95 o
  -3   0   1       41.05       40.80      0.50 o
  -2   0   1        0.09        0.28      0.10 o
  -1   0   1      240.07      201.27      1.38 o
   0   0   1      786.18      728.39      6.58 o
   1   0   1       96.81       75.15      0.40 o
   2   0   1     1128.70     1063.10      9.64 o
   3   0   1      312.16      271.31     20.52 o
   4   0   1       18.22       17.96      0.34 o
   5   0   1       31.25       33.84      0.42 o
   6   0   1        0.07        0.21      0.17 o
   7   0   1        0.02        0.04      0.14 o
  -8   1   1        9.93        6.86      0.20 o
  -7   1   1        0.55        0.39      0.14 o
  -6   1   1      436.11      465.98      5.64 o
  -5   1   1        9.74        8.58      0.19 o
  -4   1   1        6.35        3.33      0.59 o
  -3   1   1       12.03       12.32      0.68 o
  -2   1   1      730.29      637.26      5.87 o
  -1   1   1      143.08      129.80      1.34 o
   0   1   1        9.83       10.38      0.22 o
   1   1   1     5195.61     5662.57     43.23 o
   2   1   1      337.23      315.19      3.10 o
   3   1   1      147.36      152.82      2.12 o
   4   1   1        2.28        2.34      0.13 o
   5   1   1      279.48      279.21      1.72 o
   6   1   1        4.33        3.50      0.16 o
   7   1   1        0.25        0.20      0.10 o
  -8   2   1       53.06       52.03      0.55 o
  -7   2   1        0.72        0.76      0.22 o
  -6   2   1       60.90       66.79      0.55 o
  -5   2   1        1.49        1.29      0.14 o
  -4   2   1        2.69        2.77      0.57 o
  -3   2   1        8.66        7.09      1.49 o
  -2   2   1      101.78       95.33      2.98 o
  -1   2   1    14368.42    13235.00     94.66 o
   0   2   1        1.30        1.03      0.08 o
   1   2   1      631.45      625.26     13.39 o
   2   2   1        7.68        6.04      0.98 o
   3   2   1      209.86      198.53      6.75 o
   4   2   1      134.77      125.86      0.62 o
   5   2   1        5.66        4.83      0.20 o
   6   2   1       27.39       26.84      0.34 o
  -7   3   1       66.81       67.82      1.39 o
  -6   3   1        4.52        4.89      0.26 o
  -5   3   1        4.41        4.93      0.18 o
  -4   3   1       18.94       18.83      0.67 o
  -3   3   1       19.50       15.71      0.83 o
  -2   3   1      109.17      113.82      4.74 o
  -1   3   1      198.25      178.80      1.43 o
   0   3   1      158.50      157.59      4.04 o
   1   3   1        2.45        0.82      0.55 o
   2   3   1     1007.05     1029.50      6.51 o
   3   3   1      183.19      181.63      1.80 o
   4   3   1       31.03       29.71      0.28 o
   5   3   1        1.82        1.87      0.13 o
   6   3   1        0.03        0.01      0.09 o
  -8   4   1        3.43        3.66      0.17 o
  -7   4   1        0.28        0.12      0.20 o
  -6   4   1       30.40       28.86      0.58 o
  -5   4   1       53.60       56.25      0.50 o
  -4   4   1        0.10        0.25      0.20 o
  -3   4   1       10.45        8.92      0.64 o
  -2   4   1      914.55      887.25      3.29 o
  -1   4   1      166.00      193.21      2.02 o
   0   4   1        4.92        7.54      0.20 o
   1   4   1       68.71       60.75      1.56 o
   2   4   1       30.84       34.12      0.32 o
   3   4   1        0.02        0.06      0.11 o
   4   4   1      143.19      157.54      0.71 o
   5   4   1        0.46        0.55      0.12 o
   6   4   1        0.08        0.00      0.32 o
  -8   5   1        0.04        0.05      0.16 o
  -7   5   1        9.89       12.66      0.35 o
  -6   5   1       51.65       56.73      0.77 o
  -5   5   1       55.52       54.08      0.52 o
  -4   5   1        0.38        0.65      0.13 o
  -3   5   1        1.51        0.51      0.15 o
  -2   5   1     2967.06     2974.20     14.38 o
  -1   5   1        7.17        4.55      0.21 o
   0   5   1       66.12       72.87      0.90 o
   1   5   1       32.51       31.49      0.69 o
   2   5   1        2.71        2.34      0.13 o
   3   5   1      195.01      199.80      1.80 o
   4   5   1        4.13        3.23      0.15 o
   5   5   1       55.75       34.13     16.50 o
  -7   6   1        0.11        0.14      0.19 o
  -6   6   1       20.53       21.35      0.47 o
  -5   6   1       37.01       35.57      0.52 o
  -4   6   1       71.45       75.33      0.54 o
  -3   6   1        3.30        3.20      0.12 o
  -2   6   1        5.02        4.24      0.12 o
  -1   6   1       22.12       25.64      0.30 o
   0   6   1        8.59       10.78      0.20 o
   1   6   1        1.16        1.02      0.10 o
   2   6   1        2.50        2.30      0.09 o
   3   6   1      248.65      252.32      3.34 o
   4   6   1        1.62        1.58      0.13 o
  -7   7   1        0.45        0.53      0.15 o
  -6   7   1        0.30        0.07      0.17 o
  -5   7   1       60.32       62.25      0.56 o
  -4   7   1       64.72       65.14      0.53 o
  -3   7   1      209.02      200.98      0.90 o
  -2   7   1       19.06       18.50      0.43 o
  -1   7   1       10.10        9.57      0.16 o
   0   7   1        0.04        0.07      0.13 o
   1   7   1        4.91        6.59      0.24 o
   2   7   1       19.99       22.61      0.25 o
   3   7   1       51.16       47.59      0.89 o
   4   7   1       40.31       38.46      0.44 o
  -6   8   1       13.73       12.63      0.32 o
  -5   8   1       18.27       17.87      0.43 o
  -4   8   1        1.38        1.43      0.20 o
  -3   8   1       28.07       25.76      0.66 o
  -2   8   1       11.05       13.23      0.66 o
  -1   8   1        8.41        9.09      0.21 o
   0   8   1        3.36        4.16      0.29 o
   1   8   1        1.69        1.14      0.13 o
   2   8   1        2.29        2.78      0.27 o
   3   8   1       20.66       22.39      0.37 o
  -6   9   1        5.81        5.81      0.20 o
  -5   9   1        1.78        1.89      0.93 o
  -4   9   1       17.52       17.26      0.24 o
  -3   9   1        0.34        1.05      0.16 o
  -2   9   1       10.52       10.78      0.34 o
  -1   9   1        2.29        2.96      0.14 o
   0   9   1        0.27        0.21      0.14 o
   1   9   1        0.00        0.01      0.12 o
   2   9   1       73.76       77.69      0.66 o
  -5  10   1        0.27        0.17      0.18 o
  -4  10   1       19.48        9.66      3.52 o
  -3  10   1        1.65        2.14      0.18 o
  -2  10   1        9.64        9.58      0.29 o
  -1  10   1       16.76       17.03      0.36 o
   0  10   1        3.23        3.92      0.17 o
   0 -11   2        0.11        0.09      0.15 o
   1 -11   2       13.50       15.61      0.32 o
   2 -11   2        0.30        0.10      0.14 o
   3 -11   2       25.47       22.16      0.43 o
   4 -11   2       10.83       10.34      0.28 o
  -2 -10   2        1.94        2.51      0.14 o
  -1 -10   2        5.59        5.05      0.15 o
   0 -10   2        2.72        2.16      0.20 o
   1 -10   2        0.56        0.25      0.21 o
   2 -10   2        5.37        5.91      0.19 o
   3 -10   2       31.09       30.57      1.60 o
   4 -10   2       17.88       17.93      0.41 o
   5 -10   2        2.65        2.11      0.17 o
  -3  -9   2        1.34        1.23      0.13 o
  -2  -9   2        5.08        5.70      0.45 o
  -1  -9   2       17.23       18.45      1.09 o
   0  -9   2        6.47        7.79      0.22 o
   1  -9   2        7.09        8.21      0.16 o
   2  -9   2       13.26       14.17      0.35 o
   3  -9   2      120.82      113.97      3.37 o
   4  -9   2        0.06        0.04      0.16 o
   5  -9   2       14.21       14.19      0.42 o
   6  -9   2        0.97        0.42      0.16 o
  -4  -8   2        0.00        0.00      0.10 o
  -3  -8   2        7.96        7.89      0.19 o
  -2  -8   2        6.18        6.72      0.19 o
  -1  -8   2        6.25        6.07      0.15 o
   0  -8   2       47.22       55.55      0.57 o
   1  -8   2       33.01       34.93      0.51 o
   2  -8   2       20.99       21.86      0.27 o
   3  -8   2        1.71        2.16      0.16 o
   4  -8   2       19.33       15.57      0.31 o
   5  -8   2       23.18       21.71      0.36 o
   6  -8   2       19.80       19.40      0.79 o
  -5  -7   2        0.23        0.32      0.08 o
  -4  -7   2        0.01        0.08      0.07 o
  -3  -7   2        1.15        1.26      0.11 o
  -2  -7   2        1.20        1.10      0.10 o
  -1  -7   2       45.99       49.80      0.52 o
   0  -7   2       92.22      101.50      0.51 o
   1  -7   2       45.48       49.06      0.57 o
   2  -7   2       16.08       13.54      0.18 o
   3  -7   2        2.19        1.84      0.13 o
   4  -7   2       15.35       16.06      0.31 o
   5  -7   2       86.12       87.37      1.20 o
   6  -7   2        1.16        1.32      0.13 o
   7  -7   2        7.34        7.71      0.22 o
  -5  -6   2        5.47        5.37      0.13 o
  -4  -6   2        0.01        0.06      0.14 o
  -3  -6   2        1.99        1.40      0.11 o
  -2  -6   2        0.13        0.29      0.11 o
  -1  -6   2      349.77      370.87      1.05 o
   0  -6   2      152.65      152.06      1.74 o
   1  -6   2       25.94       26.87      0.41 o
   2  -6   2       96.71       92.83      0.53 o
   3  -6   2       15.32       16.45      0.22 o
   4  -6   2       31.34       38.55      1.47 o
   5  -6   2        5.93        4.94      0.14 o
   6  -6   2        3.75        3.42      0.22 o
   7  -6   2       22.08       20.01      0.23 o
  -6  -5   2        0.94        0.85      0.08 o
  -5  -5   2        0.02       -0.08      0.11 o
  -4  -5   2        0.37        0.30      0.12 o
  -3  -5   2       35.66       30.36      0.37 o
  -2  -5   2       50.76       54.59      0.67 o
  -1  -5   2       69.39       74.85      2.05 o
   0  -5   2        5.82        5.09      0.56 o
   1  -5   2      429.10      460.61      2.41 o
   2  -5   2      311.24      357.36      2.17 o
   3  -5   2      146.26      163.77      1.23 o
   4  -5   2       93.90       94.37      0.61 o
   5  -5   2        2.96        3.96      0.15 o
   6  -5   2        0.25        0.32      0.11 o
   7  -5   2       60.49       64.87      2.72 o
  -6  -4   2        1.55        1.21      0.12 o
  -5  -4   2       15.05       12.88      0.39 o
  -4  -4   2        7.30        6.14      0.16 o
  -3  -4   2        1.22        0.49      0.11 o
  -2  -4   2        5.76       10.84      0.69 o
  -1  -4   2        0.00        0.14      0.14 o
   0  -4   2        1.43        3.15      0.50 o
   1  -4   2        0.00        1.09      0.47 o
   2  -4   2       16.08       22.78      0.81 o
   3  -4   2        1.13        1.15      0.80 o
   4  -4   2      355.71      361.77      1.10 o
   5  -4   2        2.23        1.41      0.11 o
   6  -4   2        5.73        5.73      0.14 o
   7  -4   2        1.13        1.19      0.12 o
  -7  -3   2        4.17        4.87      0.13 o
  -6  -3   2       17.14       17.57      0.28 o
  -5  -3   2       44.36       44.44      0.58 o
  -4  -3   2        1.00        1.86      0.14 o
  -3  -3   2       52.48       50.12      0.40 o
  -2  -3   2      303.45      381.36      2.50 o
  -1  -3   2      394.59      402.43      3.54 o
   0  -3   2        3.36        4.14      0.12 o
   1  -3   2      124.85      110.06      2.00 o
   2  -3   2      500.92      482.52      1.70 o
   3  -3   2      347.61      376.29     32.83 o
   4  -3   2      153.51      160.90      1.92 o
   5  -3   2       50.31       56.54      0.36 o
   6  -3   2       45.95       46.27      0.36 o
   7  -3   2        0.32        0.62      0.13 o
  -7  -2   2        0.24        0.15      0.10 o
  -6  -2   2       26.86       28.46      0.37 o
  -5  -2   2       90.62       92.83      1.14 o
  -4  -2   2       35.04       31.88      0.35 o
  -3  -2   2      401.36      447.14      1.62 o
  -2  -2   2      124.17      103.06      0.68 o
  -1  -2   2      262.84      210.69      3.02 o
   0  -2   2       82.34       73.64      0.75 o
   1  -2   2        0.02        0.07      0.28 o
   2  -2   2      499.58      460.56      2.56 o
   3  -2   2     1108.59     1109.38     47.45 o
   4  -2   2       66.94       67.11      0.51 o
   5  -2   2        1.51        1.80      0.10 o
   6  -2   2       39.10       39.56      0.38 o
   7  -2   2        7.70        9.08      0.21 o
  -7  -1   2        4.57        5.06      0.23 o
  -6  -1   2        3.15        2.30      0.27 o
  -5  -1   2       46.26       45.77      0.43 o
  -4  -1   2        0.02        0.64      0.11 o
  -3  -1   2       27.50       38.48      0.46 o
  -2  -1   2      384.53      338.05      2.48 o
  -1  -1   2       94.99       71.82      0.41 o
   0  -1   2     2452.80     2580.19     42.88 o
   1  -1   2      109.35       94.08      0.73 o
   2  -1   2       14.66       17.23      0.27 o
   3  -1   2     1180.84     1218.25      9.08 o
   4  -1   2      160.36      168.16      1.56 o
   5  -1   2        7.65       10.33      0.23 o
   6  -1   2       47.60       47.91      0.63 o
   7  -1   2        1.10        1.43      0.19 o
  -8   0   2        0.19        0.14      0.12 o
  -7   0   2        3.26        3.79      0.25 o
  -6   0   2      350.33      353.81      1.52 o
  -5   0   2        0.84        1.43      0.13 o
  -4   0   2       50.60       44.31      0.76 o
  -3   0   2       65.66       56.67      0.75 o
  -2   0   2      377.44      330.41      3.04 o
  -1   0   2      381.01      354.52      5.29 o
   0   0   2      200.52      171.15      0.89 o
   1   0   2       91.57       92.16      0.53 o
   2   0   2       32.86       31.25      1.25 o
   3   0   2       76.41       64.06      1.12 o
   4   0   2        9.04       10.12      0.14 o
   5   0   2        1.20        0.50      0.13 o
   6   0   2        1.12        0.91      0.15 o
   7   0   2        0.31        0.03      0.04 o
  -8   1   2        8.56        9.24      0.18 o
  -7   1   2      105.23      111.75      1.10 o
  -6   1   2      113.12      113.39      0.84 o
  -5   1   2        0.11       -0.03      0.08 o
  -4   1   2      530.06      527.13      3.69 o
  -3   1   2      194.53      197.56      1.97 o
  -2   1   2      224.40      196.40      1.22 o
  -1   1   2      337.21      297.79      1.72 o
   0   1   2       11.94        9.90      1.10 o
   1   1   2      436.06      434.25      2.63 o
   2   1   2      415.09      453.03      3.47 o
   3   1   2       55.70       53.78      0.47 o
   4   1   2        8.30        9.80      0.18 o
   5   1   2       53.49       50.34      0.51 o
   6   1   2       12.94       13.34      0.23 o
  -8   2   2       10.06       10.57      0.28 o
  -7   2   2      105.96      107.32      1.06 o
  -6   2   2       20.96       21.79      0.33 o
  -5   2   2        3.48        3.36      0.18 o
  -4   2   2       17.67       13.21      0.72 o
  -3   2   2      132.23      119.87      1.65 o
  -2   2   2      404.35      385.73      2.57 o
  -1   2   2     1223.55     1221.43      7.60 o
   0   2   2       40.54       37.62      0.37 o
   1   2   2      298.56      275.30      1.67 o
   2   2   2       86.72       96.62      1.85 o
   3   2   2       45.17       47.74      0.31 o
   4   2   2        0.18        0.30      0.15 o
   5   2   2        9.31        8.82      0.22 o
   6   2   2        2.21        2.35      0.17 o
  -8   3   2       16.63       18.12      0.36 o
  -7   3   2      510.52      516.91      2.21 o
  -6   3   2       75.30       77.43      0.81 o
  -5   3   2       21.29       19.54      0.31 o
  -4   3   2       88.86       83.07      0.83 o
  -3   3   2      624.46      616.00      4.04 o
  -2   3   2       15.77       13.02      0.52 o
  -1   3   2      355.40      314.31      3.39 o
   0   3   2      189.92      187.60      2.25 o
   1   3   2       40.88       49.00      1.36 o
   2   3   2       29.70       32.29      0.36 o
   3   3   2        8.53        8.44      0.12 o
   4   3   2      110.13      117.38      2.27 o
   5   3   2        8.09        7.12      0.29 o
   6   3   2        7.96        8.09      0.23 o
  -8   4   2        2.72        3.03      0.16 o
  -7   4   2        7.00        7.44      0.30 o
  -6   4   2       24.04       24.74      1.71 o
  -5   4   2       53.51       47.05      0.47 o
  -4   4   2        4.12        3.66      0.17 o
  -3   4   2        7.22        6.50      0.21 o
  -2   4   2     1317.22     1337.78      4.16 o
  -1   4   2       78.43       79.82      0.75 o
   0   4   2        9.49        5.38      0.38 o
   1   4   2        9.15       12.90      0.25 o
   2   4   2       27.43       24.48      0.40 o
   3   4   2        1.53        1.31      0.12 o
   4   4   2        6.84        6.58      0.14 o
   5   4   2        0.70        0.61      0.19 o
  -8   5   2       66.10       74.99      0.62 o
  -7   5   2       22.34       22.62      0.45 o
  -6   5   2       99.32      110.85      1.83 o
  -5   5   2      156.11      150.43      0.95 o
  -4   5   2       50.44       52.83      0.74 o
  -3   5   2      235.67      218.46      0.81 o
  -2   5   2       32.52       35.03      0.46 o
  -1   5   2        8.32        5.64      0.21 o
   0   5   2      113.18      101.89      0.68 o
   1   5   2       28.03       27.90      0.27 o
   2   5   2        1.19        1.59      0.12 o
   3   5   2       39.56       42.80      0.37 o
   4   5   2        7.22        7.67      0.57 o
   5   5   2        0.79        0.91      0.16 o
  -7   6   2        0.18        0.17      0.18 o
  -6   6   2        8.21        7.53      0.57 o
  -5   6   2       14.38       15.12      0.90 o
  -4   6   2       50.33       46.35      0.57 o
  -3   6   2       75.61       78.49      0.83 o
  -2   6   2      120.24      125.37      1.87 o
  -1   6   2       24.34       25.67      4.09 o
   0   6   2        3.43        2.58      0.12 o
   1   6   2        0.83        0.97      0.11 o
   2   6   2        2.95        2.84      0.11 o
   3   6   2       72.90       79.06      0.65 o
   4   6   2        5.72        4.72      0.16 o
  -7   7   2        0.02        0.01      0.14 o
  -6   7   2        0.35        0.49      0.15 o
  -5   7   2       47.91       51.34      1.47 o
  -4   7   2      120.34      124.39      1.59 o
  -3   7   2      940.83      979.55     21.41 o
  -2   7   2       66.46       71.81      0.82 o
  -1   7   2       10.09       10.40      0.26 o
   0   7   2        0.01        0.00      0.03 o
   1   7   2       12.00       12.20      0.25 o
   2   7   2       17.09       18.96      0.19 o
   3   7   2        2.71        2.31      0.17 o
  -6   8   2        0.00        0.06      0.17 o
  -5   8   2        7.50        6.36      0.23 o
  -4   8   2        0.55        0.43      0.15 o
  -3   8   2       25.96       24.24      0.51 o
  -2   8   2        0.02       -0.09      0.16 o
  -1   8   2        6.30        8.69      0.22 o
   0   8   2        1.45        1.35      0.25 o
   1   8   2        0.06        0.17      0.12 o
   2   8   2       85.29       94.89      0.81 o
  -6   9   2        0.53        0.34      0.12 o
  -5   9   2        0.00       -0.12      0.15 o
  -4   9   2      126.66      119.90      1.13 o
  -3   9   2      118.47      115.98      1.04 o
  -2   9   2       39.02       41.95      0.63 o
  -1   9   2       15.30       19.49      0.42 o
   0   9   2        0.29        0.22      0.12 o
   1   9   2        9.06        9.60      0.76 o
  -4  10   2       35.47       28.08      0.47 o
  -3  10   2        2.86        2.46      0.28 o
  -2  10   2       13.41       12.94      0.31 o
  -1  10   2        1.43        0.98      0.19 o
  -1 -11   3        0.01        0.08      0.15 o
   0 -11   3        0.25        0.28      0.18 o
   1 -11   3        1.31        1.00      0.20 o
   2 -11   3        1.94        2.07      0.20 o
   3 -11   3       22.98       18.81      0.41 o
   4 -11   3        1.34        0.92      0.17 o
  -2 -10   3        0.05       -0.05      0.09 o
  -1 -10   3        1.26        0.94      0.19 o
   0 -10   3        1.18        1.06      0.20 o
   1 -10   3        2.22        2.50      0.12 o
   2 -10   3        0.02        0.02      0.13 o
   3 -10   3       16.08       15.41      0.40 o
   4 -10   3       10.47        8.86      0.35 o
   5 -10   3       17.25       13.70      1.83 o
  -3  -9   3       16.73       15.85      0.24 o
  -2  -9   3        0.00       -0.05      0.06 o
  -1  -9   3       10.85       11.74      0.24 o
   0  -9   3       27.18       25.39      0.57 o
   1  -9   3        0.08        0.05      0.10 o
   2  -9   3       41.45       39.68      0.51 o
   3  -9   3       42.52       41.19      0.51 o
   4  -9   3       13.18       10.87      0.27 o
   5  -9   3        1.24        0.54      0.12 o
   6  -9   3        2.88        1.45      0.16 o
  -4  -8   3        6.45        6.71      0.16 o
  -3  -8   3       15.87       14.94      0.32 o
  -2  -8   3       16.79       16.45      0.32 o
  -1  -8   3        9.76        9.18      0.18 o
   0  -8   3        0.46        0.23      0.15 o
   1  -8   3       13.31       11.06      0.25 o
   2  -8   3       25.52       25.50      0.31 o
   3  -8   3        1.19        1.36      0.26 o
   4  -8   3       11.81       10.90      0.45 o
   5  -8   3        9.71        9.62      0.18 o
   6  -8   3       11.10        9.40      0.21 o
  -5  -7   3        3.20        3.61      0.11 o
  -4  -7   3        6.48        6.57      0.16 o
  -3  -7   3        3.25        3.84      0.22 o
  -2  -7   3        0.03        0.02      0.08 o
  -1  -7   3       67.77       69.10      0.52 o
   0  -7   3       11.04       11.96      0.19 o
   1  -7   3       54.14       50.68      0.39 o
   2  -7   3      560.25      575.01      1.66 o
   3  -7   3       11.03       11.91      0.21 o
   4  -7   3        3.75        2.40      0.15 o
   5  -7   3       21.65       18.03      0.26 o
   6  -7   3        3.23        1.81      0.14 o
   7  -7   3       29.12       25.61      0.40 o
  -6  -6   3        0.12        0.48      0.10 o
  -5  -6   3        0.18        0.21      0.11 o
  -4  -6   3       19.29       15.84      0.41 o
  -3  -6   3       38.38       36.15      0.41 o
  -2  -6   3        5.52        7.75      0.32 o
  -1  -6   3      190.36      193.41      1.75 o
   0  -6   3       40.26       38.32      0.87 o
   1  -6   3       34.99       33.96      0.37 o
   2  -6   3       42.23       37.22      0.43 o
   3  -6   3       39.69       37.39      0.45 o
   4  -6   3        7.16        7.22      0.20 o
   5  -6   3        1.80        1.77      0.17 o
   6  -6   3        5.39        5.24      0.16 o
   7  -6   3        0.99        0.67      0.13 o
  -6  -5   3        0.01        0.07      0.10 o
  -5  -5   3       28.16       26.21      0.34 o
  -4  -5   3       19.42       19.23      0.26 o
  -3  -5   3        1.17        2.03      0.10 o
  -2  -5   3       60.55       78.34      0.53 o
  -1  -5   3       84.18       80.23      5.60 o
   0  -5   3        3.25        1.93      0.45 o
   1  -5   3      923.17      930.95     24.37 o
   2  -5   3        0.37        0.24      0.26 o
   3  -5   3       81.70       89.62      0.58 o
   4  -5   3      110.43      120.27      1.01 o
   5  -5   3        3.22        4.57      0.13 o
   6  -5   3       50.72       52.85      1.15 o
   7  -5   3       33.76       28.84      0.43 o
  -7  -4   3        2.90        3.59      0.18 o
  -6  -4   3        0.26        0.20      0.10 o
  -5  -4   3        2.22        2.14      0.15 o
  -4  -4   3        2.23        2.56      0.11 o
  -3  -4   3       52.45       48.01      0.42 o
  -2  -4   3      470.31      507.30     10.38 o
  -1  -4   3      308.75      300.50      3.67 o
   0  -4   3       38.89       34.71      0.51 o
   1  -4   3     1620.03     1637.52     49.66 o
   2  -4   3      279.14      262.00      6.50 o
   3  -4   3       35.08       32.87      0.69 o
   4  -4   3        0.41        0.63      0.13 o
   5  -4   3        3.45        3.83      0.16 o
   6  -4   3        1.24        1.33      0.12 o
   7  -4   3        0.22        0.36      0.18 o
  -7  -3   3        9.75       10.55      0.21 o
  -6  -3   3       19.43       20.01      0.26 o
  -5  -3   3       51.21       46.64      0.49 o
  -4  -3   3        0.64        0.27      0.13 o
  -3  -3   3       84.60      107.81      2.78 o
  -2  -3   3      758.59      764.38     16.07 o
  -1  -3   3        0.37        0.14      0.20 o
   0  -3   3      233.40      221.20      1.99 o
   1  -3   3      284.46      260.33      7.72 o
   2  -3   3      137.31      138.68     13.90 o
   3  -3   3      256.46      245.63      4.90 o
   4  -3   3       22.97       26.01      0.97 o
   5  -3   3        0.61        0.93      0.11 o
   6  -3   3       98.27       94.06      0.69 o
   7  -3   3        2.22        1.91      0.09 o
  -7  -2   3        3.86        3.22      0.15 o
  -6  -2   3        3.84        3.40      0.16 o
  -5  -2   3        8.51        8.61      0.21 o
  -4  -2   3        5.72        5.07      0.15 o
  -3  -2   3       33.98       34.95      0.68 o
  -2  -2   3      283.43      277.83      1.68 o
  -1  -2   3       89.37       77.52      0.87 o
   0  -2   3      593.29      550.03      4.72 o
   1  -2   3      276.17      294.16      1.86 o
   2  -2   3      113.38      118.94      2.18 o
   3  -2   3      384.62      434.88      1.62 o
   4  -2   3       25.54       23.65      0.19 o
   5  -2   3        0.36        1.03      0.11 o
   6  -2   3        7.32        6.10      0.20 o
   7  -2   3        0.88        0.69      0.12 o
  -7  -1   3        3.55        3.35      0.17 o
  -6  -1   3        4.27        3.39      0.23 o
  -5  -1   3       47.92       57.35      0.70 o
  -4  -1   3       62.75       67.64      0.86 o
  -3  -1   3     1620.34     1820.75     13.11 o
  -2  -1   3      316.36      337.28     11.03 o
  -1  -1   3      417.02      388.39      1.62 o
   0  -1   3     1281.94     1236.94     12.10 o
   1  -1   3       17.09       10.92      0.24 o
   2  -1   3      272.67      300.90      7.27 o
   3  -1   3        7.22        7.90      0.25 o
   4  -1   3        6.92        9.29      0.14 o
   5  -1   3      101.08      106.50      1.14 o
   6  -1   3        1.32        0.72      0.12 o
   7  -1   3        1.26        1.25      0.11 o
  -8   0   3       26.20       26.61      0.52 o
  -7   0   3        4.70        5.46      0.22 o
  -6   0   3        0.85        1.25      0.22 o
  -5   0   3       34.70       30.33      0.61 o
  -4   0   3        8.04       11.55      0.29 o
  -3   0   3        5.10        2.91      0.39 o
  -2   0   3       12.26       17.52      0.53 o
  -1   0   3      285.65      257.79      2.17 o
   0   0   3      146.71      145.12      1.04 o
   1   0   3      235.69      202.73      1.89 o
   2   0   3      693.45      682.87      4.02 o
   3   0   3        3.28        3.41      0.09 o
   4   0   3       19.90       23.48      0.23 o
   5   0   3       78.36       76.90      2.37 o
   6   0   3       10.48       12.52      0.26 o
  -8   1   3        7.32        7.92      0.25 o
  -7   1   3        1.17        0.75      0.17 o
  -6   1   3        1.95        1.45      0.16 o
  -5   1   3       18.68       16.06      0.44 o
  -4   1   3      346.73      418.37      1.64 o
  -3   1   3      134.73      156.39      1.86 o
  -2   1   3      291.04      314.14      2.31 o
  -1   1   3       14.31       13.63      0.47 o
   0   1   3        3.91        3.06      0.59 o
   1   1   3      201.02      225.93      3.12 o
   2   1   3      725.16      689.63      4.75 o
   3   1   3       47.51       54.95      0.39 o
   4   1   3       18.45       18.88      0.27 o
   5   1   3        8.09        8.47      0.32 o
   6   1   3        0.13        0.00      0.17 o
  -8   2   3        1.94        1.50      0.19 o
  -7   2   3        0.66        0.58      0.19 o
  -6   2   3       30.45       32.58      0.43 o
  -5   2   3      119.95      114.95      0.73 o
  -4   2   3       41.08       45.68      0.99 o
  -3   2   3      156.30      162.34      2.00 o
  -2   2   3       55.94       64.86      1.11 o
  -1   2   3       47.95       40.50      1.11 o
   0   2   3      138.55      128.15      4.59 o
   1   2   3       13.08       17.05      0.79 o
   2   2   3        9.43        4.77      0.10 o
   3   2   3       53.42       55.42      0.42 o
   4   2   3       40.50       38.82      0.39 o
   5   2   3        5.66        6.91      0.21 o
   6   2   3        3.45        2.49      0.11 o
  -8   3   3       13.59       14.22      0.32 o
  -7   3   3       13.16       13.96      0.42 o
  -6   3   3        4.46        5.03      0.35 o
  -5   3   3       74.99       71.52      0.74 o
  -4   3   3       95.02      108.81      1.02 o
  -3   3   3       48.81       57.20      1.26 o
  -2   3   3        0.64        0.24      0.32 o
  -1   3   3      170.15      173.30      1.45 o
   0   3   3       31.82       25.48      0.93 o
   1   3   3      656.07      731.36      6.38 o
   2   3   3        0.02        0.28      0.11 o
   3   3   3        0.00        0.00      0.05 o
   4   3   3       37.01       38.83      0.38 o
   5   3   3        0.63        0.84      0.20 o
  -8   4   3        3.79        4.54      0.19 o
  -7   4   3        0.00       -0.02      0.15 o
  -6   4   3       90.91       95.79      2.08 o
  -5   4   3      162.92      161.96      2.24 o
  -4   4   3      146.47      149.32      6.51 o
  -3   4   3        0.18        0.55      0.17 o
  -2   4   3      556.57      587.43      2.99 o
  -1   4   3       55.54       64.21      0.85 o
   0   4   3        2.22        3.77      0.18 o
   1   4   3       54.98       60.08      0.39 o
   2   4   3       37.10       38.75      0.32 o
   3   4   3        4.07        4.70      0.21 o
   4   4   3        7.31        7.57      0.14 o
   5   4   3        3.12        2.82      0.17 o
  -7   5   3        7.62        6.62      3.54 o
  -6   5   3        9.79        9.79      0.25 o
  -5   5   3        5.68        7.19      0.42 o
  -4   5   3       28.87       31.38      0.41 o
  -3   5   3       20.82       22.66      1.18 o
  -2   5   3       14.24       15.51      0.33 o
  -1   5   3       22.23       27.20      0.33 o
   0   5   3      137.33      149.39      2.10 o
   1   5   3        7.03        7.21      0.16 o
   2   5   3        0.52        0.37      0.13 o
   3   5   3        1.15        0.87      0.11 o
   4   5   3        0.03        0.03      0.09 o
  -7   6   3        0.01        0.11      0.15 o
  -6   6   3        0.01        0.17      0.17 o
  -5   6   3      121.10      126.22      3.96 o
  -4   6   3       95.35       92.19      1.02 o
  -3   6   3       14.38       11.61      0.28 o
  -2   6   3        0.52        7.14      3.59 o
  -1   6   3        6.82        7.23      0.16 o
   0   6   3       13.39       15.18      0.23 o
   1   6   3        2.19        2.60      0.27 o
   2   6   3        5.70        6.48      0.18 o
   3   6   3        0.91        1.16      0.13 o
  -7   7   3        0.45        0.31      0.17 o
  -6   7   3        0.02        0.09      0.16 o
  -5   7   3        1.38        1.29      0.18 o
  -4   7   3       37.12       36.96      0.54 o
  -3   7   3       46.79       44.80      0.70 o
  -2   7   3        6.33        4.88      0.25 o
  -1   7   3        0.33        0.20      0.13 o
   0   7   3       10.75       10.18      0.20 o
   1   7   3        8.03        8.80      0.18 o
   2   7   3        1.27        0.75      0.13 o
   3   7   3        0.00       -0.11      0.16 o
  -6   8   3        0.03       -0.03      0.28 o
  -5   8   3        0.28       -0.10      0.32 o
  -4   8   3       22.59       21.33      0.55 o
  -3   8   3       11.83       13.10      0.39 o
  -2   8   3       59.21       57.68      0.77 o
  -1   8   3       35.83       40.19      0.62 o
   0   8   3        0.04       -0.03      0.11 o
   1   8   3        2.39        2.24      0.13 o
  -5   9   3        1.31        0.94      0.28 o
  -4   9   3       92.15       80.98      0.90 o
  -3   9   3       14.45       13.93      0.36 o
  -2   9   3        0.07        0.01      0.19 o
  -1   9   3        0.16        0.23      0.17 o
   0   9   3        0.02        0.15      0.22 o
  -1 -11   4        0.05        0.11      0.17 o
   0 -11   4       11.22       10.86      0.76 o
   1 -11   4        2.68        3.22      0.15 o
   2 -11   4        0.13        0.36      0.13 o
   3 -11   4        5.41        4.21      0.16 o
   4 -11   4        4.44        3.56      0.59 o
  -2 -10   4        1.74        1.56      0.15 o
  -1 -10   4        4.81        5.34      0.18 o
   0 -10   4        5.95        6.02      0.19 o
   1 -10   4        0.37        0.57      0.15 o
   2 -10   4        0.28        0.40      0.14 o
   3 -10   4        2.87        1.50      0.14 o
   4 -10   4        0.17       -0.02      0.07 o
   5 -10   4       34.62       31.83      0.43 o
  -4  -9   4       21.04       19.91      1.07 o
  -3  -9   4       76.28       78.51      0.54 o
  -2  -9   4        0.74        1.34      0.12 o
  -1  -9   4       21.00       22.84      0.51 o
   0  -9   4       12.51       12.81      0.50 o
   1  -9   4        7.43        7.23      0.19 o
   2  -9   4       44.76       47.05      0.65 o
   3  -9   4        0.57        0.73      0.13 o
   4  -9   4        0.04       -0.01      0.08 o
   5  -9   4        1.03        0.55      0.12 o
   6  -9   4        2.45        1.64      0.34 o
  -4  -8   4       24.11       23.80      0.24 o
  -3  -8   4        6.27        5.89      0.20 o
  -2  -8   4        6.79        7.63      0.22 o
  -1  -8   4       12.31       11.73      0.35 o
   0  -8   4        2.51        1.61      0.30 o
   1  -8   4       13.85       14.60      0.27 o
   2  -8   4       58.59       55.44      0.46 o
   3  -8   4        0.04        0.35      0.53 o
   4  -8   4       31.20       32.72      0.44 o
   5  -8   4       74.50       79.40      0.49 o
   6  -8   4        0.02        0.15      0.13 o
  -5  -7   4       14.48       16.86      0.25 o
  -4  -7   4       86.44       78.90      0.62 o
  -3  -7   4       13.14       13.02      0.40 o
  -2  -7   4       81.50       84.63      0.81 o
  -1  -7   4        1.84        1.74      0.10 o
   0  -7   4       42.68       44.75      0.46 o
   1  -7   4       13.57       17.97      0.29 o
   2  -7   4        9.19       10.19      0.33 o
   3  -7   4       24.93       25.07      0.31 o
   4  -7   4       18.64       19.39      0.33 o
   5  -7   4        1.48        1.71      0.12 o
   6  -7   4        5.52        4.67      0.18 o
  -6  -6   4       10.51       11.41      0.18 o
  -5  -6   4       17.86       18.39      0.29 o
  -4  -6   4      103.85       94.85      0.55 o
  -3  -6   4       27.35       25.49      0.43 o
  -2  -6   4        7.47        7.64      0.15 o
  -1  -6   4        3.60        3.25      0.30 o
   0  -6   4      103.82       99.02      1.00 o
   1  -6   4        0.19        0.25      0.20 o
   2  -6   4       28.72       26.97      0.28 o
   3  -6   4        8.24        7.81      0.21 o
   4  -6   4        6.18        7.09      0.26 o
   5  -6   4        1.91        1.37      0.13 o
   6  -6   4        1.23        1.41      0.12 o
  -6  -5   4       15.14       16.02      0.31 o
  -5  -5   4        9.36        8.76      0.18 o
  -4  -5   4        2.07        2.58      0.12 o
  -3  -5   4      149.50      158.68      1.00 o
  -2  -5   4      313.27      325.48      1.31 o
  -1  -5   4      158.94      157.62      2.17 o
   0  -5   4       72.52       74.06      1.08 o
   1  -5   4      465.26      505.15      4.24 o
   2  -5   4       80.38       76.85      0.79 o
   3  -5   4       79.79       78.49      1.70 o
   4  -5   4        1.44        0.88      0.09 o
   5  -5   4        0.26        0.25      0.12 o
   6  -5   4       24.54       24.87      0.28 o
  -7  -4   4        4.58        4.56      0.12 o
  -6  -4   4        1.72        1.30      0.12 o
  -5  -4   4       36.83       28.15      0.38 o
  -4  -4   4       46.22       46.63      0.61 o
  -3  -4   4      103.93      112.15      0.62 o
  -2  -4   4      198.04      205.19      6.44 o
  -1  -4   4       81.06       77.42      1.32 o
   0  -4   4      124.67      139.11      1.31 o
   1  -4   4       45.64       42.33      1.53 o
   2  -4   4        0.21        1.97      0.91 o
   3  -4   4       65.97       58.64      1.76 o
   4  -4   4        7.32        8.17      0.94 o
   5  -4   4        2.16        2.00      0.11 o
   6  -4   4        6.04        4.60      0.12 o
  -7  -3   4       11.07       11.18      0.30 o
  -6  -3   4       35.23       32.08      0.41 o
  -5  -3   4       60.90       60.02      0.55 o
  -4  -3   4       25.94       33.24      0.37 o
  -3  -3   4       37.76       54.10      1.07 o
  -2  -3   4       35.71       36.75      0.73 o
  -1  -3   4      609.85      615.81      3.20 o
   0  -3   4     2557.77     2512.24     32.55 o
   1  -3   4       15.12       17.29      0.84 o
   2  -3   4       15.58       10.22      0.89 o
   3  -3   4       21.94       26.53      0.25 o
   4  -3   4       80.10       85.14      0.49 o
   5  -3   4       37.33       34.56      0.34 o
   6  -3   4       31.09       24.76      0.50 o
  -7  -2   4        0.38        0.16      0.12 o
  -6  -2   4       15.30       14.30      0.28 o
  -5  -2   4       73.84       85.07      0.90 o
  -4  -2   4       44.74       41.72      0.57 o
  -3  -2   4      239.17      219.69      7.85 o
  -2  -2   4        1.26        1.91      0.30 o
  -1  -2   4       22.36       20.64      0.69 o
   0  -2   4     2553.70     2671.26     29.07 o
   1  -2   4      272.33      230.02      4.72 o
   2  -2   4        5.28        3.24      1.01 o
   3  -2   4       71.15       72.53      0.46 o
   4  -2   4       33.67       35.13      0.50 o
   5  -2   4       16.57       15.15      0.23 o
   6  -2   4        6.36        6.15      0.14 o
  -7  -1   4        0.54        0.37      0.12 o
  -6  -1   4       14.37       13.83      0.39 o
  -5  -1   4       10.56       13.28      0.26 o
  -4  -1   4      119.11      141.08      0.69 o
  -3  -1   4      501.91      512.68     13.54 o
  -2  -1   4        1.13        0.50      0.25 o
  -1  -1   4       57.77       51.26      1.04 o
   0  -1   4       10.48       12.96      0.37 o
   1  -1   4      731.23      738.76      4.75 o
   2  -1   4      472.44      481.07     21.06 o
   3  -1   4       17.56       20.06      0.31 o
   4  -1   4        0.04        0.30      0.11 o
   5  -1   4       48.36       32.83      0.42 o
   6  -1   4        0.19        0.25      0.13 o
  -8   0   4        1.57        1.51      0.13 o
  -7   0   4        3.40        2.99      0.16 o
  -6   0   4        0.01        0.08      0.21 o
  -5   0   4       31.72       28.25      0.38 o
  -4   0   4      132.12      160.69      1.06 o
  -3   0   4      327.13      363.48      2.88 o
  -2   0   4      223.67      234.47      2.10 o
  -1   0   4     2138.86     2190.38     29.77 o
   0   0   4      199.96      188.65      3.32 o
   1   0   4       39.62       37.84      1.10 o
   2   0   4      332.04      380.59      1.48 o
   3   0   4       76.73       76.83      0.73 o
   4   0   4       42.21       37.85      0.31 o
   5   0   4        9.98        6.51      0.13 o
   6   0   4        0.47        0.58      0.13 o
  -8   1   4        2.47        2.25      0.20 o
  -7   1   4        5.35        5.85      0.25 o
  -6   1   4        1.20        1.31      0.14 o
  -5   1   4       15.82       12.17      0.27 o
  -4   1   4      473.61      527.39      1.49 o
  -3   1   4        5.69        7.65      0.59 o
  -2   1   4       94.88      104.18      1.44 o
  -1   1   4     1433.21     1340.67      5.40 o
   0   1   4      265.28      263.07      3.41 o
   1   1   4        1.65        0.74      0.69 o
   2   1   4       58.80       55.68      0.39 o
   3   1   4       39.54       39.16      0.37 o
   4   1   4       24.47       23.99      0.58 o
   5   1   4        3.35        2.79      0.16 o
   6   1   4        5.06        6.28      0.22 o
  -8   2   4        0.61        0.61      0.17 o
  -7   2   4        5.87        6.93      0.19 o
  -6   2   4       10.06       10.22      0.68 o
  -5   2   4       11.86       13.19      0.44 o
  -4   2   4      159.45      182.18      3.02 o
  -3   2   4      220.78      246.80      1.22 o
  -2   2   4      217.62      258.34      2.34 o
  -1   2   4      418.11      401.09      3.13 o
   0   2   4        1.72        0.84      0.32 o
   1   2   4      245.17      269.18      1.54 o
   2   2   4        4.54        5.46      0.17 o
   3   2   4        1.38        1.32      0.12 o
   4   2   4       74.49       66.43      0.71 o
   5   2   4        0.51        0.64      0.13 o
  -8   3   4        0.06        0.04      0.16 o
  -7   3   4        0.00        0.16      0.16 o
  -6   3   4       21.05       24.39      0.61 o
  -5   3   4        8.53        9.52      0.42 o
  -4   3   4       24.48       24.91      0.55 o
  -3   3   4        0.27        0.07      0.10 o
  -2   3   4      232.26      222.90      1.86 o
  -1   3   4       10.28        9.08      0.18 o
   0   3   4      158.61      163.49      0.62 o
   1   3   4      147.81      162.53      0.76 o
   2   3   4       10.47       11.30      0.16 o
   3   3   4       12.73       12.99      0.20 o
   4   3   4        3.40        3.21      0.13 o
   5   3   4        0.04        0.04      0.13 o
  -8   4   4        4.03        4.15      0.15 o
  -7   4   4        0.01       -0.06      0.09 o
  -6   4   4        0.04        0.01      0.13 o
  -5   4   4       43.61       48.89      0.51 o
  -4   4   4       38.02       42.17      0.73 o
  -3   4   4       32.16       35.00      0.74 o
  -2   4   4      175.39      185.00      2.10 o
  -1   4   4      103.18      114.37      0.58 o
   0   4   4      149.89      165.79      0.79 o
   1   4   4        0.96        0.86      0.24 o
   2   4   4       24.60       27.53      0.51 o
   3   4   4       21.66       22.65      0.42 o
   4   4   4        0.07        0.05      0.11 o
  -7   5   4        2.54        3.06      0.51 o
  -6   5   4        9.51        9.29      0.29 o
  -5   5   4        8.46        9.42      0.70 o
  -4   5   4       14.57       13.68      0.49 o
  -3   5   4       35.34       35.63      0.51 o
  -2   5   4        3.56        3.73      0.26 o
  -1   5   4        0.96        0.76      0.11 o
   0   5   4      187.90      201.08      0.92 o
   1   5   4        4.44        5.17      0.44 o
   2   5   4        0.34        0.27      0.14 o
   3   5   4        8.07        8.83      0.17 o
  -7   6   4        0.08        0.05      0.18 o
  -6   6   4       23.39       23.99      0.33 o
  -5   6   4        0.00        0.11      0.41 o
  -4   6   4        1.09        0.97      0.25 o
  -3   6   4       46.71       46.37      0.77 o
  -2   6   4        1.52        1.80      0.16 o
  -1   6   4       85.35       88.20      1.43 o
   0   6   4       80.01       84.23      0.54 o
   1   6   4       53.10       54.72      0.46 o
   2   6   4        1.33        0.98      0.13 o
  -6   7   4        0.10        0.07      0.27 o
  -5   7   4        0.04       -0.21      0.22 o
  -4   7   4        4.96        5.69      0.36 o
  -3   7   4        8.16        7.71      0.25 o
  -2   7   4       14.59       15.70      0.30 o
  -1   7   4        0.33        0.39      0.24 o
   0   7   4        4.70        4.33      0.18 o
   1   7   4        0.01       -0.08      0.11 o
   2   7   4        2.89        3.11      0.65 o
  -6   8   4        1.20        0.75      0.26 o
  -5   8   4        1.54        0.96      0.31 o
  -4   8   4       13.67       12.67      0.43 o
  -3   8   4        3.85        3.14      0.22 o
  -2   8   4        0.51        0.38      0.19 o
  -1   8   4       22.08       19.00      0.41 o
   0   8   4        5.06        4.32      0.38 o
   1   8   4        2.51        1.57      0.19 o
  -4   9   4       15.86       14.89      0.38 o
  -3   9   4        0.63        0.69      0.25 o
  -2   9   4       16.04       15.91      0.39 o
  -1   9   4        4.57        4.05      0.25 o
  -1 -11   5       25.74       27.55      1.47 o
   0 -11   5       37.66       36.84      0.65 o
   1 -11   5        1.74        1.44      0.20 o
   2 -11   5        0.08        0.08      0.15 o
   3 -11   5        8.17        8.04      0.20 o
   4 -11   5        0.02       -0.06      0.06 o
  -3 -10   5        1.69        1.38      0.17 o
  -2 -10   5        0.00        0.00      0.24 o
  -1 -10   5       15.64       16.90      0.41 o
   0 -10   5       82.62       84.70      1.59 o
   1 -10   5        1.00        0.87      0.15 o
   2 -10   5        0.01       -0.07      0.12 o
   3 -10   5        0.47        0.45      0.13 o
   4 -10   5        1.21        1.01      0.13 o
   5 -10   5       19.64       17.83      0.23 o
  -4  -9   5        3.99        2.38      0.18 o
  -3  -9   5        2.56        2.40      0.11 o
  -2  -9   5       18.68       22.69      0.33 o
  -1  -9   5        8.46       10.27      0.37 o
   0  -9   5       90.34       95.96      1.13 o
   1  -9   5       57.99       55.22      0.48 o
   2  -9   5        4.65        5.14      0.17 o
   3  -9   5        2.39        2.62      0.14 o
   4  -9   5        5.28        6.76      0.18 o
   5  -9   5       92.28       98.12      0.75 o
  -4  -8   5       15.75       14.05      0.30 o
  -3  -8   5       18.70       19.50      0.30 o
  -2  -8   5        9.74       10.92      0.27 o
  -1  -8   5       71.65       64.24      0.57 o
   0  -8   5       19.21       18.67      0.28 o
   1  -8   5        4.12        5.21      0.17 o
   2  -8   5       23.44       21.42      0.39 o
   3  -8   5        0.04        5.65      3.68 o
   4  -8   5      123.38      129.89      1.22 o
   5  -8   5       28.15       29.34      0.72 o
   6  -8   5        0.01        0.00      0.09 o
  -5  -7   5        6.64        5.61      0.28 o
  -4  -7   5       41.16       33.76      0.51 o
  -3  -7   5        5.39        5.60      0.23 o
  -2  -7   5      101.21      104.37      0.89 o
  -1  -7   5       16.80       14.56      0.44 o
   0  -7   5       36.50       33.02      0.41 o
   1  -7   5      391.47      405.29      4.75 o
   2  -7   5       90.20       85.68      0.63 o
   3  -7   5       31.08       33.81      1.48 o
   4  -7   5        1.86        1.99      0.24 o
   5  -7   5       17.23       20.53      0.34 o
   6  -7   5        0.73        0.51      0.10 o
  -6  -6   5        6.37        5.79      0.14 o
  -5  -6   5       37.84       32.28      0.96 o
  -4  -6   5       25.35       22.18      0.46 o
  -3  -6   5       25.97       26.38      0.35 o
  -2  -6   5        8.88        9.12      0.19 o
  -1  -6   5      140.39      146.61      0.60 o
   0  -6   5        0.00        0.02      0.10 o
   1  -6   5      127.87      130.23      1.15 o
   2  -6   5       25.31       24.35      0.42 o
   3  -6   5        0.61        0.33      0.21 o
   4  -6   5      334.14      343.71      2.33 o
   5  -6   5        3.97        4.23      0.16 o
   6  -6   5        2.25        2.35      0.11 o
  -6  -5   5       16.42       17.91      0.38 o
  -5  -5   5       40.63       37.75      0.41 o
  -4  -5   5        1.17        0.97      0.11 o
  -3  -5   5        2.90        1.98      0.15 o
  -2  -5   5       88.85       76.39      2.79 o
  -1  -5   5      103.83      105.38      1.43 o
   0  -5   5       82.00       96.02      1.17 o
   1  -5   5      210.38      215.87      0.95 o
   2  -5   5      329.36      325.12      3.92 o
   3  -5   5        8.52        7.65      0.33 o
   4  -5   5        1.67        1.63      0.19 o
   5  -5   5        1.22        1.00      0.11 o
   6  -5   5        0.01        0.13      0.12 o
  -7  -4   5        0.37        0.51      0.10 o
  -6  -4   5       26.89       25.79      0.39 o
  -5  -4   5      150.72      126.02      0.81 o
  -4  -4   5       20.08       16.28      0.22 o
  -3  -4   5       10.46       10.06      0.16 o
  -2  -4   5      179.04      187.40      1.88 o
  -1  -4   5        5.55        6.63      0.65 o
   0  -4   5      732.97      829.28     26.16 o
   1  -4   5        3.64        7.50      2.23 o
   2  -4   5        9.04        7.89      0.22 o
   3  -4   5       22.28       24.37      0.26 o
   4  -4   5       61.31       62.34      0.60 o
   5  -4   5        2.76        2.69      0.19 o
   6  -4   5        4.89        3.91      0.13 o
  -7  -3   5       18.11       19.28      0.22 o
  -6  -3   5        3.75        3.36      0.21 o
  -5  -3   5        3.05        2.41      0.13 o
  -4  -3   5       97.88      102.70      0.65 o
  -3  -3   5       59.15       68.06      2.19 o
  -2  -3   5       43.99       46.79      1.23 o
  -1  -3   5        5.63        7.61      0.53 o
   0  -3   5      155.46      188.36      2.55 o
   1  -3   5       11.51       12.56      0.82 o
   2  -3   5        0.39        0.45      0.18 o
   3  -3   5        1.18        0.99      0.08 o
   4  -3   5      106.51      108.84      1.70 o
   5  -3   5      101.26       93.29      1.79 o
   6  -3   5        0.59        0.54      0.09 o
  -7  -2   5        1.84        1.99      0.19 o
  -6  -2   5      116.93      104.71      1.68 o
  -5  -2   5        5.87        5.50      0.20 o
  -4  -2   5       93.85       93.59      0.88 o
  -3  -2   5       50.69       65.35      2.69 o
  -2  -2   5      235.20      241.35      2.67 o
  -1  -2   5      808.25      906.64      5.23 o
   0  -2   5      490.47      549.24      4.15 o
   1  -2   5      654.75      659.79      4.82 o
   2  -2   5        1.84        3.56      0.09 o
   3  -2   5        0.89        0.99      0.08 o
   4  -2   5        8.27        9.27      0.18 o
   5  -2   5       27.63       28.38      0.38 o
   6  -2   5        0.03        0.09      0.11 o
  -7  -1   5       17.30       14.94      0.22 o
  -6  -1   5       76.26       70.29      3.68 o
  -5  -1   5       78.31       79.95      0.81 o
  -4  -1   5        4.92        4.65      0.26 o
  -3  -1   5        2.25        3.27      0.20 o
  -2  -1   5      288.28      288.99      2.92 o
  -1  -1   5       60.22       65.21      1.36 o
   0  -1   5        1.81        0.63      0.24 o
   1  -1   5      108.99      102.31      7.08 o
   2  -1   5       12.50       10.85      0.13 o
   3  -1   5        0.03        0.13      0.08 o
   4  -1   5       50.08       47.52      0.40 o
   5  -1   5      116.77      110.10      0.84 o
   6  -1   5       10.50       10.48      0.18 o
  -8   0   5        1.01        0.53      0.17 o
  -7   0   5        0.58        0.40      0.13 o
  -6   0   5       11.82       13.05      0.39 o
  -5   0   5       42.17       42.59      0.50 o
  -4   0   5      150.85      156.22      2.08 o
  -3   0   5       20.51       23.60      0.62 o
  -2   0   5       61.68       61.46      1.40 o
  -1   0   5      638.51      685.62      4.51 o
   0   0   5        7.54        9.72      0.59 o
   1   0   5       16.99       26.63      1.96 o
   2   0   5      329.60      339.67      1.04 o
   3   0   5       11.54       11.68      0.18 o
   4   0   5       33.75       28.00      0.26 o
   5   0   5        4.07        3.60      0.13 o
  -8   1   5        0.15        0.03      0.13 o
  -7   1   5       29.96       32.36      0.43 o
  -6   1   5       11.06       13.78      0.95 o
  -5   1   5       70.50       77.57      1.01 o
  -4   1   5       44.71       48.98      0.45 o
  -3   1   5      139.97      150.99      3.75 o
  -2   1   5        1.46        3.65      0.45 o
  -1   1   5        9.27        8.05      0.43 o
   0   1   5        4.93        4.65      0.33 o
   1   1   5       58.51       58.98      0.40 o
   2   1   5       50.22       50.20      0.42 o
   3   1   5        1.04        0.30      0.15 o
   4   1   5       60.11       50.59      0.86 o
   5   1   5        0.21        0.26      0.14 o
  -8   2   5       10.83        7.44      0.20 o
  -7   2   5        8.04        8.90      0.32 o
  -6   2   5        0.38        0.62      0.27 o
  -5   2   5       20.59       23.02      0.60 o
  -4   2   5        6.15        7.77      0.39 o
  -3   2   5        6.76        4.10      0.46 o
  -2   2   5      691.45      719.65      2.54 o
  -1   2   5        0.03        0.09      0.14 o
   0   2   5       12.29       11.29      0.17 o
   1   2   5      180.15      199.43      0.84 o
   2   2   5        0.27        0.19      0.13 o
   3   2   5      152.96      152.44      2.92 o
   4   2   5       69.82       62.64      0.83 o
  -8   3   5        0.01        0.00      0.01 o
  -7   3   5        1.26        1.22      0.13 o
  -6   3   5        0.29        0.54      0.19 o
  -5   3   5       75.02       78.72      0.63 o
  -4   3   5        9.10       10.13      0.32 o
  -3   3   5        2.39        2.47      0.20 o
  -2   3   5      130.09      135.62      0.92 o
  -1   3   5       91.68      105.27      0.68 o
   0   3   5       25.73       24.84      0.27 o
   1   3   5       13.87       14.96      0.27 o
   2   3   5        3.64        4.56      0.16 o
   3   3   5        0.23        0.37      0.17 o
   4   3   5        0.52        0.28      0.14 o
  -7   4   5        0.06       -0.21      0.15 o
  -6   4   5       32.42       35.41      1.36 o
  -5   4   5       23.06       23.44      0.64 o
  -4   4   5       14.09       14.25      0.50 o
  -3   4   5        2.13        1.99      0.27 o
  -2   4   5        0.09        0.09      0.14 o
  -1   4   5        5.41        5.07      0.20 o
   0   4   5       89.58       98.17      0.58 o
   1   4   5        4.29        4.46      0.22 o
   2   4   5        3.77        4.21      0.16 o
   3   4   5       85.87       80.49      2.01 o
  -7   5   5        0.57        0.64      0.37 o
  -6   5   5        0.00        0.03      0.27 o
  -5   5   5        1.34        1.62      0.70 o
  -4   5   5        1.48        1.90      0.23 o
  -3   5   5      126.81      126.83      3.13 o
  -2   5   5        8.87        8.65      0.24 o
  -1   5   5        0.00        0.03      0.12 o
   0   5   5       17.60       20.15      0.32 o
   1   5   5       20.91       24.15      0.32 o
   2   5   5        3.72        5.51      1.07 o
   3   5   5        0.03        0.04      0.16 o
  -7   6   5        2.75        2.60      0.25 o
  -6   6   5       32.18       36.21      0.51 o
  -5   6   5        2.05        1.49      0.27 o
  -4   6   5        7.43        7.58      0.32 o
  -3   6   5       24.03       24.43      0.43 o
  -2   6   5        0.58        0.17      0.15 o
  -1   6   5        2.97        3.04      0.24 o
   0   6   5        0.68        0.39      0.19 o
   1   6   5        0.43        0.17      0.16 o
   2   6   5        7.03        6.24      0.19 o
  -6   7   5        0.02        0.17      0.25 o
  -5   7   5        2.84        2.18      0.21 o
  -4   7   5        0.03       -0.04      0.16 o
  -3   7   5        0.21        0.65      0.20 o
  -2   7   5        0.89        0.59      0.15 o
  -1   7   5       25.04       25.70      0.87 o
   0   7   5        1.35        2.09      0.99 o
   1   7   5        0.85        0.29      0.20 o
  -5   8   5        1.21        1.13      0.24 o
  -4   8   5        1.59        2.19      0.24 o
  -3   8   5        0.55        0.91      0.25 o
  -2   8   5       12.30       13.60      0.37 o
  -1   8   5        6.16        6.14      0.46 o
  -1 -11   6        0.81        0.75      0.14 o
   0 -11   6       53.39       55.91      4.33 o
   1 -11   6        7.52        7.34      2.75 o
   2 -11   6        1.77        1.82      0.24 o
   3 -11   6        5.96        6.87      0.68 o
  -3 -10   6        0.05       -0.06      0.19 o
  -2 -10   6        1.57        2.49      0.18 o
  -1 -10   6      373.94      404.12      1.99 o
   0 -10   6      204.12      222.60      0.95 o
   1 -10   6       58.57       55.38      0.45 o
   2 -10   6        2.09        1.74      0.17 o
   3 -10   6        0.07        0.10      0.14 o
   4 -10   6        0.01        0.11      0.11 o
  -4  -9   6        0.07        0.00      0.13 o
  -3  -9   6        1.86        2.91      0.17 o
  -2  -9   6        0.01        0.11      0.24 o
  -1  -9   6        0.37        0.31      0.21 o
   0  -9   6       15.14       15.64      0.34 o
   1  -9   6        1.32        0.81      0.14 o
   2  -9   6        9.20       10.48      0.20 o
   3  -9   6        2.62        2.17      0.25 o
   4  -9   6       81.18       89.78      0.48 o
   5  -9   6       93.41       99.66      0.44 o
  -4  -8   6        6.61        5.37      0.13 o
  -3  -8   6        3.11        3.80      0.16 o
  -2  -8   6       18.84       19.22      0.50 o
  -1  -8   6      442.25      485.83     21.80 o
   0  -8   6       35.67       35.14      0.43 o
   1  -8   6      255.58      266.74      2.29 o
   2  -8   6      264.93      271.83      2.22 o
   3  -8   6        3.75        3.92      0.17 o
   4  -8   6      111.26      110.69      1.28 o
   5  -8   6        5.53        6.74      0.29 o
  -5  -7   6        2.71        2.57      0.12 o
  -4  -7   6        0.00        0.13      0.18 o
  -3  -7   6        5.00        5.78      0.23 o
  -2  -7   6      317.54      334.58      1.58 o
  -1  -7   6       28.71       31.04      0.41 o
   0  -7   6        0.27        0.11      0.14 o
   1  -7   6        6.92        6.39      0.15 o
   2  -7   6       33.01       31.05      0.36 o
   3  -7   6        9.77       10.69      0.67 o
   4  -7   6      151.66      164.73      1.59 o
   5  -7   6        1.59        1.00      0.11 o
  -6  -6   6        7.87        8.98      0.45 o
  -5  -6   6        4.84        5.23      0.60 o
  -4  -6   6        1.88        1.32      0.14 o
  -3  -6   6        0.07        0.01      0.07 o
  -2  -6   6       72.63       68.94      0.42 o
  -1  -6   6      150.38      151.49      0.64 o
   0  -6   6       31.61       33.03      1.07 o
   1  -6   6       68.21       57.72      0.43 o
   2  -6   6      167.70      165.36      1.67 o
   3  -6   6     1079.63     1058.75     19.90 o
   4  -6   6      286.77      293.42      1.04 o
   5  -6   6        9.62        9.54      0.19 o
   6  -6   6       14.74       17.90      0.22 o
  -6  -5   6        7.76        8.57      0.16 o
  -5  -5   6       34.69       29.27      0.92 o
  -4  -5   6        3.98        4.61      0.24 o
  -3  -5   6      132.04      131.04      2.54 o
  -2  -5   6      329.12      330.41      1.14 o
  -1  -5   6        1.88        4.03      0.22 o
   0  -5   6        0.07        0.08      0.13 o
   1  -5   6       40.34       38.62      0.50 o
   2  -5   6        0.35        0.53      0.14 o
   3  -5   6       30.33       31.05      0.39 o
   4  -5   6       15.18       16.10      0.25 o
   5  -5   6        8.86        8.04      0.18 o
   6  -5   6        0.37        0.82      0.15 o
  -7  -4   6        5.13        3.79      0.16 o
  -6  -4   6       16.67       12.40      0.20 o
  -5  -4   6        0.28        0.11      0.13 o
  -4  -4   6       10.34       10.59      0.31 o
  -3  -4   6       38.14       38.86      0.88 o
  -2  -4   6        3.29        2.19      0.15 o
  -1  -4   6        9.00        7.93      0.27 o
   0  -4   6      308.27      320.54      1.68 o
   1  -4   6       10.56       12.09      0.26 o
   2  -4   6       60.50       60.44      0.51 o
   3  -4   6     1522.15     1529.08     18.82 o
   4  -4   6      103.66      109.17      0.85 o
   5  -4   6       30.42       31.82      0.35 o
   6  -4   6       26.61       29.31      0.27 o
  -7  -3   6       15.26       15.03      0.21 o
  -6  -3   6        6.05        5.82      0.19 o
  -5  -3   6        0.04        0.09      0.11 o
  -4  -3   6        0.10        0.13      0.15 o
  -3  -3   6      110.32      106.88      0.88 o
  -2  -3   6        7.48        5.03      1.10 o
  -1  -3   6        1.11        1.23      0.18 o
   0  -3   6        9.11        8.54      0.70 o
   1  -3   6        2.30        3.25      0.18 o
   2  -3   6      314.22      314.27      1.70 o
   3  -3   6       75.78       73.79      0.38 o
   4  -3   6       12.88       13.63      0.20 o
   5  -3   6        6.36        6.02      0.17 o
  -7  -2   6       24.58       25.16      0.24 o
  -6  -2   6       58.37       50.56      0.48 o
  -5  -2   6        3.00        2.90      0.22 o
  -4  -2   6      167.75      174.32      1.90 o
  -3  -2   6        1.26        1.54      0.15 o
  -2  -2   6        3.61        3.05      0.78 o
  -1  -2   6      131.68      163.88      2.47 o
   0  -2   6        5.84        9.36      0.27 o
   1  -2   6      188.95      173.93      4.13 o
   2  -2   6       69.68       64.40      0.31 o
   3  -2   6        7.43        6.90      0.12 o
   4  -2   6       72.94       76.98      0.49 o
   5  -2   6       73.02       85.07      0.70 o
  -7  -1   6        6.61        6.21      0.26 o
  -6  -1   6        0.52        0.08      0.36 o
  -5  -1   6        3.96        3.54      0.23 o
  -4  -1   6       11.67       14.25      0.29 o
  -3  -1   6       54.35       60.53      1.62 o
  -2  -1   6       12.62       11.31      0.97 o
  -1  -1   6      359.01      388.75      3.79 o
   0  -1   6       21.97       22.64      0.37 o
   1  -1   6       31.97       43.30      0.44 o
   2  -1   6      622.12      626.57      3.22 o
   3  -1   6        0.47        0.14      0.06 o
   4  -1   6       19.73       15.63      0.19 o
   5  -1   6       10.54       10.54      0.20 o
  -7   0   6       78.29       74.49      2.61 o
  -6   0   6        3.99        4.92      0.27 o
  -5   0   6        0.30       -0.07      0.15 o
  -4   0   6        0.64        0.22      0.19 o
  -3   0   6      162.10      168.96      0.86 o
  -2   0   6      139.22      177.80      1.27 o
  -1   0   6      131.17      134.42      1.00 o
   0   0   6       34.20       38.83      0.33 o
   1   0   6       18.05       19.23      0.21 o
   2   0   6       74.90       77.67      0.62 o
   3   0   6       10.70       10.96      0.18 o
   4   0   6        0.54        0.39      0.10 o
   5   0   6        7.12        5.87      1.44 o
  -7   1   6       30.46       27.46      0.51 o
  -6   1   6       11.39        9.36      0.43 o
  -5   1   6       33.81       34.97      0.73 o
  -4   1   6       25.57       28.67      0.45 o
  -3   1   6       43.14       44.26      0.51 o
  -2   1   6       15.91       21.47      0.62 o
  -1   1   6        0.55        0.11      0.19 o
   0   1   6       19.02       17.34      0.22 o
   1   1   6      127.82      129.85      0.68 o
   2   1   6        0.00       -0.05      0.14 o
   3   1   6        9.28       10.79      0.23 o
   4   1   6        1.52        0.73      0.14 o
  -7   2   6        1.44        1.41      0.16 o
  -6   2   6       36.98       34.49      0.73 o
  -5   2   6       59.30       54.88      0.92 o
  -4   2   6        4.22        5.84      0.26 o
  -3   2   6       16.81       16.03      0.40 o
  -2   2   6      103.76      107.32      1.04 o
  -1   2   6        0.70        0.87      0.47 o
   0   2   6        2.16        2.19      0.21 o
   1   2   6        1.60        2.10      0.13 o
   2   2   6        0.17        0.15      0.16 o
   3   2   6        6.89        4.55      0.29 o
   4   2   6        4.57        3.64      0.16 o
  -7   3   6        1.86        2.24      0.13 o
  -6   3   6        1.23        1.24      0.26 o
  -5   3   6        7.24        9.60      0.45 o
  -4   3   6       67.06       68.19      0.73 o
  -3   3   6       56.20       59.64      0.83 o
  -2   3   6        5.17        5.22      0.23 o
  -1   3   6       20.44       22.59      0.45 o
   0   3   6        0.57        0.73      0.19 o
   1   3   6        0.45        0.64      0.19 o
   2   3   6        2.68        2.37      0.20 o
   3   3   6        8.01        9.01      0.81 o
  -7   4   6        2.40        1.47      0.23 o
  -6   4   6        1.62        1.20      0.28 o
  -5   4   6       11.62        9.80      0.46 o
  -4   4   6       34.30       28.77      0.53 o
  -3   4   6       54.73       52.46      0.79 o
  -2   4   6        3.63        3.49      0.29 o
  -1   4   6        7.25        7.40      0.21 o
   0   4   6        0.07       -0.05      0.28 o
   1   4   6        0.29        0.19      0.18 o
   2   4   6       14.14       13.39      0.56 o
   3   4   6       16.77       13.59      0.23 o
  -7   5   6        0.22        0.17      0.19 o
  -6   5   6        6.67        5.82      0.29 o
  -5   5   6        0.37        0.19      0.37 o
  -4   5   6        3.43        3.09      0.27 o
  -3   5   6       17.20       18.11      0.96 o
  -2   5   6        0.01       -0.16      0.16 o
  -1   5   6        0.44        0.52      0.22 o
   0   5   6        7.74        8.31      0.28 o
   1   5   6        0.09       -0.08      0.10 o
   2   5   6        0.28        0.31      0.14 o
  -6   6   6        3.94        3.89      0.21 o
  -5   6   6        1.96        0.99      0.29 o
  -4   6   6        0.64        0.43      0.26 o
  -3   6   6       14.71       15.03      0.62 o
  -2   6   6        0.22        0.33      0.21 o
  -1   6   6        8.73        9.31      0.98 o
   0   6   6        0.19        0.17      0.32 o
   1   6   6        0.03        0.19      0.15 o
  -5   7   6        0.49        0.40      0.19 o
  -4   7   6       11.41        9.77      1.24 o
  -3   7   6        0.22        0.35      0.18 o
  -2   7   6        1.48        1.36      0.20 o
  -1   7   6        5.94        5.00      0.62 o
   0   7   6        0.46        0.68      0.21 o
  -1 -11   7        0.88        0.70      0.19 o
   0 -11   7        1.66        1.33      0.17 o
   1 -11   7        9.70        8.02      0.41 o
   2 -11   7       11.61       13.82      0.35 o
  -2 -10   7        4.82        5.41      0.23 o
  -1 -10   7       40.32       42.32      0.64 o
   0 -10   7       19.08       20.53      0.61 o
   1 -10   7       24.39       22.64      0.36 o
   2 -10   7        0.92        0.85      0.23 o
   3 -10   7        5.73        7.25      0.48 o
  -4  -9   7        0.45        0.58      0.19 o
  -3  -9   7        0.17        0.30      0.16 o
  -2  -9   7        0.07       -0.04      0.23 o
  -1  -9   7       57.63       60.00      1.04 o
   0  -9   7       86.80       87.79      1.71 o
   1  -9   7       47.45       53.20      0.62 o
   2  -9   7       33.15       32.12      0.30 o
   3  -9   7       16.23       16.22      0.24 o
   4  -9   7       58.96       61.29      0.37 o
  -4  -8   7        2.10        3.75      0.11 o
  -3  -8   7       17.36       15.75      0.31 o
  -2  -8   7      287.61      289.56      1.88 o
  -1  -8   7       86.63       86.82      0.73 o
   0  -8   7        1.93        1.85      0.25 o
   1  -8   7       65.32       67.20      0.51 o
   2  -8   7       23.19       21.93      0.37 o
   3  -8   7        4.40        5.28      0.20 o
   4  -8   7        1.74        1.54      0.10 o
   5  -8   7       27.47       31.72      0.25 o
  -5  -7   7        0.00        0.09      0.13 o
  -4  -7   7        2.01        2.30      0.16 o
  -3  -7   7        4.96        4.58      0.20 o
  -2  -7   7        9.71        8.46      0.23 o
  -1  -7   7        3.25        2.77      0.17 o
   0  -7   7        0.13        0.57      0.18 o
   1  -7   7       53.93       52.91      0.45 o
   2  -7   7      187.92      194.85      1.25 o
   3  -7   7        3.93        4.04      0.14 o
   4  -7   7       55.28       58.86      0.97 o
   5  -7   7        3.51        3.35      0.19 o
  -6  -6   7       19.92       17.41      0.35 o
  -5  -6   7        1.06        1.45      0.13 o
  -4  -6   7        0.41        0.78      0.14 o
  -3  -6   7       17.16       16.46      0.39 o
  -2  -6   7      459.75      472.44      4.63 o
  -1  -6   7       15.51       15.53      0.58 o
   0  -6   7       15.42       15.01      0.30 o
   1  -6   7       49.67       51.63      0.98 o
   2  -6   7      147.00      146.87      1.06 o
   3  -6   7       73.00       72.24      0.44 o
   4  -6   7       14.98       15.65      0.24 o
   5  -6   7        0.09        0.07      0.12 o
  -6  -5   7        2.70        2.57      0.11 o
  -5  -5   7       11.30       11.23      0.21 o
  -4  -5   7       39.94       42.09      1.47 o
  -3  -5   7      466.16      487.15      4.97 o
  -2  -5   7       98.43       95.28      1.00 o
  -1  -5   7        0.18        0.31      0.17 o
   0  -5   7       26.44       25.00      0.31 o
   1  -5   7       52.46       50.04      0.37 o
   2  -5   7       42.79       45.09      0.75 o
   3  -5   7       10.96       12.22      0.33 o
   4  -5   7      180.22      188.12      0.77 o
   5  -5   7        7.39        8.33      0.16 o
  -6  -4   7       26.63       28.97      0.39 o
  -5  -4   7       47.44       50.00      2.18 o
  -4  -4   7       21.44       23.28      0.91 o
  -3  -4   7      167.60      168.75      1.20 o
  -2  -4   7      104.49      102.10      1.03 o
  -1  -4   7        7.57        7.29      0.22 o
   0  -4   7       23.17       19.63      0.46 o
   1  -4   7       51.81       46.20      0.44 o
   2  -4   7      497.95      489.96      1.59 o
   3  -4   7       99.44      102.81      0.57 o
   4  -4   7       14.50       16.51      0.39 o
   5  -4   7       29.82       33.13      2.20 o
  -7  -3   7        0.61        0.31      0.13 o
  -6  -3   7       17.83       15.45      0.52 o
  -5  -3   7       26.96       28.29      1.09 o
  -4  -3   7        8.85        7.75      0.23 o
  -3  -3   7      338.54      344.77      4.92 o
  -2  -3   7        4.57        4.00      0.21 o
  -1  -3   7        4.92        3.14      0.17 o
   0  -3   7      118.77      102.84      0.58 o
   1  -3   7      106.64      100.77      0.65 o
   2  -3   7      108.77      110.46      0.65 o
   3  -3   7       32.93       34.55      0.55 o
   4  -3   7       81.92       82.20      0.77 o
   5  -3   7       53.74       51.59      4.52 o
  -7  -2   7       13.05       10.71      0.30 o
  -6  -2   7       21.41       18.42      0.54 o
  -5  -2   7       64.51       66.58      0.72 o
  -4  -2   7        0.88        0.74      0.15 o
  -3  -2   7        7.75        6.76      0.23 o
  -2  -2   7       32.27       34.37      0.44 o
  -1  -2   7       14.04       17.11      0.60 o
   0  -2   7       64.20       59.69      0.60 o
   1  -2   7       13.88       12.35      0.18 o
   2  -2   7      574.80      587.80      1.38 o
   3  -2   7        3.82        3.77      0.11 o
   4  -2   7        2.34        3.29      0.12 o
   5  -2   7        0.01        0.04      0.15 o
  -7  -1   7       11.71       11.05      0.32 o
  -6  -1   7       17.96       19.06      0.46 o
  -5  -1   7        1.23        2.11      0.18 o
  -4  -1   7       78.07       85.06      0.57 o
  -3  -1   7      251.93      256.72      1.33 o
  -2  -1   7       13.08       13.24      0.33 o
  -1  -1   7        1.38        2.64      0.15 o
   0  -1   7       14.67       13.54      0.19 o
   1  -1   7      543.29      537.80      5.79 o
   2  -1   7       28.36       28.54      0.30 o
   3  -1   7       12.23       12.79      0.21 o
   4  -1   7        1.60        1.76      0.14 o
  -7   0   7       16.35       14.53      0.37 o
  -6   0   7        3.71        3.04      0.24 o
  -5   0   7       27.26       27.65      0.64 o
  -4   0   7        0.67        0.86      0.22 o
  -3   0   7       88.34       91.43      0.73 o
  -2   0   7      106.68      112.90      1.71 o
  -1   0   7       13.14       13.71      0.20 o
   0   0   7        0.67        0.46      0.14 o
   1   0   7        8.35        8.98      0.19 o
   2   0   7        9.09        9.29      0.20 o
   3   0   7        3.32        3.27      0.16 o
   4   0   7        1.19        2.36      0.15 o
  -7   1   7       17.85       15.26      0.37 o
  -6   1   7       27.99       25.75      0.62 o
  -5   1   7       17.90       17.25      0.54 o
  -4   1   7        3.31        2.68      0.24 o
  -3   1   7        6.84        6.75      0.27 o
  -2   1   7      364.88      376.95      4.24 o
  -1   1   7       41.76       42.73      0.39 o
   0   1   7        9.48       10.29      0.24 o
   1   1   7      359.15      373.80      1.22 o
   2   1   7        3.51        3.32      0.25 o
   3   1   7       23.19       23.33      0.30 o
  -7   2   7        0.93        1.03      0.20 o
  -6   2   7        2.32        2.20      0.26 o
  -5   2   7       17.45       20.01      0.59 o
  -4   2   7        2.22        1.53      0.30 o
  -3   2   7       56.12       59.14      0.56 o
  -2   2   7      173.78      174.20      2.76 o
  -1   2   7       50.41       54.39      0.64 o
   0   2   7        9.43        9.83      0.25 o
   1   2   7        0.18        0.13      0.15 o
   2   2   7        9.61        8.25      0.26 o
   3   2   7        0.54        0.57      0.15 o
  -7   3   7        1.67        1.77      0.34 o
  -6   3   7        1.16        2.49      0.29 o
  -5   3   7       48.18       48.00      0.68 o
  -4   3   7       28.10       23.58      0.47 o
  -3   3   7        9.48        9.13      0.28 o
  -2   3   7        0.00        0.43      0.27 o
  -1   3   7       77.03       81.65      2.05 o
   0   3   7       15.17       17.69      0.38 o
   1   3   7        4.94        6.19      0.27 o
   2   3   7        0.34        0.26      0.17 o
   3   3   7        0.06       -0.04      0.07 o
  -7   4   7        0.67        0.78      0.12 o
  -6   4   7        0.87        0.97      0.26 o
  -5   4   7        2.00        2.56      0.28 o
  -4   4   7        1.07        0.86      0.30 o
  -3   4   7       85.57       76.64      0.64 o
  -2   4   7        5.06        6.76      0.34 o
  -1   4   7        0.76        0.69      0.22 o
   0   4   7        2.85        3.61      0.55 o
   1   4   7        5.52        5.55      0.30 o
   2   4   7       26.23       25.09      0.67 o
  -6   5   7        1.12        1.02      0.36 o
  -5   5   7        0.02        0.57      0.71 o
  -4   5   7       71.21       63.62      0.69 o
  -3   5   7       66.95       59.01      0.69 o
  -2   5   7        9.95        9.59      1.44 o
  -1   5   7        0.01        0.50      0.28 o
   0   5   7        6.70        8.48      0.27 o
   1   5   7        4.12        3.88      0.22 o
  -5   6   7        0.95        1.01      0.29 o
  -4   6   7        3.56        2.86      0.21 o
  -3   6   7        0.82        0.97      0.37 o
  -2   6   7        0.71        1.83      0.64 o
  -1   6   7        3.13        3.39      0.23 o
   0   6   7        1.95        2.86      0.41 o
  -3   7   7        9.77        3.78      0.23 o
   0 -11   8        4.65        5.08      0.19 o
   1 -11   8        0.55        0.29      0.25 o
  -2 -10   8        0.66        1.03      0.19 o
  -1 -10   8        6.92        5.47      0.24 o
   0 -10   8        0.14        0.01      0.19 o
   1 -10   8        1.65        1.64      0.18 o
   2 -10   8       14.17       15.58      0.44 o
   3 -10   8        2.13        2.91      0.12 o
  -3  -9   8        0.01        0.06      0.19 o
  -2  -9   8       13.82       16.29      0.42 o
  -1  -9   8       26.34       23.92      0.37 o
   0  -9   8        0.20        0.45      0.19 o
   1  -9   8        0.97        0.87      0.18 o
   2  -9   8        4.79        4.86      0.24 o
   3  -9   8        0.07       -0.01      0.10 o
  -4  -8   8        6.12        5.23      0.17 o
  -3  -8   8        5.97        7.33      0.30 o
  -2  -8   8      105.38      124.91      3.06 o
  -1  -8   8        0.06        0.11      0.25 o
   0  -8   8       13.92       11.97      0.24 o
   1  -8   8        0.93        0.86      0.20 o
   2  -8   8        6.44        5.44      0.33 o
   3  -8   8        2.74        2.75      0.12 o
   4  -8   8       14.80       13.78      0.31 o
  -5  -7   8       18.38       20.33      0.39 o
  -4  -7   8        2.39        2.33      0.32 o
  -3  -7   8       14.01       17.37      0.46 o
  -2  -7   8      125.54      121.91      1.61 o
  -1  -7   8       16.88       14.93      0.62 o
   0  -7   8        0.02       -0.01      0.04 o
   1  -7   8       11.52        8.59      0.21 o
   2  -7   8        7.33        7.77      0.22 o
   3  -7   8      114.03      120.11      2.58 o
   4  -7   8        1.94        1.95      0.12 o
  -5  -6   8        0.17        0.19      0.16 o
  -4  -6   8        9.44        9.66      0.29 o
  -3  -6   8      311.37      338.75      2.78 o
  -2  -6   8      119.22      111.23      0.81 o
  -1  -6   8        0.58        0.27      0.33 o
   0  -6   8        9.05        7.82      0.27 o
   1  -6   8        2.49        1.46      0.16 o
   2  -6   8        0.11        0.15      0.12 o
   3  -6   8       12.78       11.03      0.23 o
   4  -6   8        0.00        0.03      0.09 o
  -6  -5   8       43.85       45.03      3.14 o
  -5  -5   8      110.06      115.16      3.90 o
  -4  -5   8        7.25        7.59      0.34 o
  -3  -5   8      106.37      112.17      1.51 o
  -2  -5   8        1.40        2.09      0.38 o
  -1  -5   8       54.07       40.96      0.72 o
   0  -5   8        2.22        0.94      0.20 o
   1  -5   8       10.77       13.29      0.34 o
   2  -5   8        0.81        0.86      0.13 o
   3  -5   8      185.66      191.55      1.96 o
   4  -5   8        4.74        5.41      0.27 o
  -6  -4   8        1.46        2.05      0.34 o
  -5  -4   8        0.27        0.32      0.15 o
  -4  -4   8       68.50       72.58      0.51 o
  -3  -4   8      451.74      448.77      3.80 o
  -2  -4   8        4.77        5.29      0.17 o
  -1  -4   8        5.02        3.52      0.21 o
   0  -4   8       15.71       15.92      0.35 o
   1  -4   8       27.44       30.69      0.34 o
   2  -4   8      157.26      165.06      1.72 o
   3  -4   8        0.02        0.05      0.13 o
   4  -4   8        8.40        8.78      0.68 o
  -6  -3   8        8.29        7.95      0.32 o
  -5  -3   8       10.86       11.78      0.29 o
  -4  -3   8     1154.28     1241.85     10.18 o
  -3  -3   8      416.85      414.45      2.16 o
  -2  -3   8       33.95       35.02      0.37 o
  -1  -3   8       40.42       37.31      0.82 o
   0  -3   8        0.85        0.40      0.16 o
   1  -3   8        2.28        3.56      0.29 o
   2  -3   8      107.63      110.47      0.79 o
   3  -3   8       54.03       57.37      1.20 o
   4  -3   8       10.44       10.40      0.24 o
  -7  -2   8        3.48        3.33      0.18 o
  -6  -2   8        1.25        1.05      0.22 o
  -5  -2   8        0.18        0.05      0.16 o
  -4  -2   8       40.08       39.51      0.47 o
  -3  -2   8        2.69        2.99      0.18 o
  -2  -2   8       30.38       28.27      0.61 o
  -1  -2   8       34.53       32.87      0.47 o
   0  -2   8       48.48       50.10      0.42 o
   1  -2   8      205.95      208.69      3.07 o
   2  -2   8      234.95      248.74      1.17 o
   3  -2   8        4.02        4.09      0.40 o
   4  -2   8        8.21       10.27      0.30 o
  -7  -1   8       10.48        9.50      0.29 o
  -6  -1   8        2.80        3.47      0.24 o
  -5  -1   8       96.71      101.51      1.01 o
  -4  -1   8      709.33      729.83      2.13 o
  -3  -1   8      267.52      290.44      3.44 o
  -2  -1   8      183.03      189.73      3.97 o
  -1  -1   8      267.19      268.61      1.36 o
   0  -1   8       38.19       38.37      0.51 o
   1  -1   8       53.74       59.39      0.90 o
   2  -1   8        3.56        3.64      0.16 o
   3  -1   8        0.05        0.37      0.14 o
   4  -1   8        6.27        7.22      0.23 o
  -7   0   8        0.41        0.24      0.17 o
  -6   0   8        1.57        0.93      0.23 o
  -5   0   8      165.67      168.84      1.50 o
  -4   0   8       20.15       19.34      0.60 o
  -3   0   8        1.08        1.52      0.61 o
  -2   0   8       63.51       67.94      1.04 o
  -1   0   8        1.60        1.11      0.16 o
   0   0   8       12.78       11.30      0.21 o
   1   0   8      321.73      343.07      1.75 o
   2   0   8       13.76       13.84      0.23 o
   3   0   8        3.95        3.65      0.17 o
  -7   1   8        2.99        2.89      0.19 o
  -6   1   8        6.72        7.47      0.23 o
  -5   1   8       54.41       62.99      0.93 o
  -4   1   8        1.18        1.81      0.23 o
  -3   1   8       49.30       56.17      0.72 o
  -2   1   8      268.14      273.94      1.46 o
  -1   1   8       47.83       47.57      0.60 o
   0   1   8      683.27      722.82      2.75 o
   1   1   8      103.00      105.85      0.64 o
   2   1   8        0.38        0.44      0.15 o
   3   1   8        4.65        4.44      0.57 o
  -7   2   8        0.51        0.90      0.15 o
  -6   2   8       43.59       40.31      0.56 o
  -5   2   8      115.55      114.73      1.80 o
  -4   2   8       20.14       17.02      0.38 o
  -3   2   8        0.36        0.56      0.24 o
  -2   2   8        1.28        1.73      0.26 o
  -1   2   8       26.47       26.41      0.37 o
   0   2   8        6.63        7.34      0.29 o
   1   2   8        0.09       -0.22      0.14 o
   2   2   8        0.06       -0.15      0.15 o
  -6   3   8        0.05        0.00      0.36 o
  -5   3   8        2.44        2.72      0.25 o
  -4   3   8        2.76        1.94      0.35 o
  -3   3   8        6.91        6.63      0.27 o
  -2   3   8        1.67        1.82      0.21 o
  -1   3   8      167.41      177.07      0.98 o
   0   3   8      432.51      455.33      1.71 o
   1   3   8       52.97       55.86      1.99 o
   2   3   8        2.04        1.48      0.20 o
  -6   4   8       22.30       21.37      1.89 o
  -5   4   8        0.36       -0.04      0.17 o
  -4   4   8        2.99        2.61      0.26 o
  -3   4   8        1.71        1.41      0.23 o
  -2   4   8        0.00       -0.16      0.18 o
  -1   4   8       60.82       67.17      0.49 o
   0   4   8        0.81        0.49      0.20 o
   1   4   8        0.00        0.16      0.19 o
  -5   5   8        1.62        1.49      0.53 o
  -4   5   8        0.12       -0.05      0.20 o
  -3   5   8        0.43        0.66      0.29 o
  -2   5   8        1.80        2.46      0.20 o
  -1   5   8       28.59       29.40      0.37 o
  -1 -10   9        0.59        1.02      0.19 o
   0 -10   9       11.54       11.51      0.29 o
   1 -10   9        9.35        8.16      0.31 o
  -3  -9   9        9.63        8.72      0.81 o
  -2  -9   9        5.29        5.77      1.35 o
  -1  -9   9        0.73        0.47      0.18 o
   0  -9   9        0.05        0.12      0.18 o
   1  -9   9       46.24       44.08      0.45 o
   2  -9   9        6.28        5.62      0.24 o
   3  -9   9        4.13        4.28      0.23 o
  -4  -8   9        0.12        0.52      0.19 o
  -3  -8   9        0.36        0.35      0.21 o
  -2  -8   9        0.45        0.54      0.15 o
  -1  -8   9        0.34        0.35      0.19 o
   0  -8   9        6.14        8.34      0.30 o
   1  -8   9        6.77        5.90      0.22 o
   2  -8   9       13.37       15.16      0.92 o
   3  -8   9        0.16        0.02      0.10 o
  -4  -7   9        2.60        3.02      0.22 o
  -3  -7   9        6.20        5.78      0.18 o
  -2  -7   9        0.41        0.37      0.16 o
  -1  -7   9        5.40        5.40      0.54 o
   0  -7   9       56.65       49.46      0.91 o
   1  -7   9        2.74        2.56      0.28 o
   2  -7   9        2.63        2.47      0.16 o
   3  -7   9        6.04        7.18      0.17 o
  -5  -6   9       28.91       33.60      0.41 o
  -4  -6   9       55.75       62.55      1.01 o
  -3  -6   9       30.76       37.43      0.38 o
  -2  -6   9       21.50       24.26      0.65 o
  -1  -6   9        0.85        0.53      0.20 o
   0  -6   9        0.49        0.58      0.23 o
   1  -6   9        7.51        6.47      0.79 o
   2  -6   9        1.83        2.57      0.17 o
   3  -6   9        1.05        1.15      0.18 o
   4  -6   9       10.96       13.88      0.35 o
  -5  -5   9        0.35        0.02      0.18 o
  -4  -5   9        6.28        7.51      0.18 o
  -3  -5   9       21.04       20.88      0.35 o
  -2  -5   9       69.48       66.17      4.32 o
  -1  -5   9       17.71       13.28      0.50 o
   0  -5   9       98.97       77.91      0.76 o
   1  -5   9        1.28        1.16      0.17 o
   2  -5   9       20.45       19.86      0.29 o
   3  -5   9       10.66       11.86      0.27 o
   4  -5   9        1.21        0.84      0.16 o
  -6  -4   9       12.15       13.27      2.76 o
  -5  -4   9       88.43       92.88      0.56 o
  -4  -4   9        0.07        0.11      0.15 o
  -3  -4   9        0.58        0.20      0.19 o
  -2  -4   9       28.48       26.15      0.34 o
  -1  -4   9        0.02        0.36      0.24 o
   0  -4   9       12.03       13.56      0.37 o
   1  -4   9        6.59        5.74      0.18 o
   2  -4   9        0.83        1.05      0.22 o
   3  -4   9        8.40        9.38      0.25 o
   4  -4   9        2.62        3.86      0.19 o
  -6  -3   9        3.51        3.07      0.16 o
  -5  -3   9       21.20       25.60      0.36 o
  -4  -3   9       26.59       29.88      0.48 o
  -3  -3   9        1.34        1.02      0.18 o
  -2  -3   9       19.20       16.10      0.29 o
  -1  -3   9       68.74       56.98      1.14 o
   0  -3   9       21.59       20.54      0.41 o
   1  -3   9       14.84       12.42      0.40 o
   2  -3   9       11.30       11.57      0.29 o
   3  -3   9        1.18        1.31      0.29 o
  -6  -2   9        0.23        0.21      0.24 o
  -5  -2   9        3.11        3.53      0.23 o
  -4  -2   9       18.97       19.32      2.05 o
  -3  -2   9      273.70      286.71      2.42 o
  -2  -2   9      101.84      104.48      1.01 o
  -1  -2   9       59.35       50.31      0.51 o
   0  -2   9        0.26        0.38      0.19 o
   1  -2   9      193.17      197.71      1.81 o
   2  -2   9        6.94        6.97      0.25 o
   3  -2   9        0.69        0.31      0.22 o
  -6  -1   9       15.24       15.64      0.31 o
  -5  -1   9      199.43      220.45      5.46 o
  -4  -1   9       47.28       49.85      0.97 o
  -3  -1   9        9.94        8.50      1.04 o
  -2  -1   9        6.78        6.99      0.24 o
  -1  -1   9        1.56        1.09      0.20 o
   0  -1   9       35.21       35.17      0.39 o
   1  -1   9        3.03        3.19      0.18 o
   2  -1   9       36.55       39.23      0.47 o
   3  -1   9        2.64        2.92      0.18 o
  -6   0   9        4.82        5.30      0.22 o
  -5   0   9        1.30        1.45      0.26 o
  -4   0   9        1.58        1.60      0.23 o
  -3   0   9       23.92       26.33      0.56 o
  -2   0   9      192.11      202.87      2.81 o
  -1   0   9      193.43      208.20     10.25 o
   0   0   9        0.72        0.76      0.19 o
   1   0   9       95.07       98.87      0.76 o
   2   0   9        2.08        2.00      0.20 o
  -6   1   9       24.79       29.18      0.40 o
  -5   1   9      104.42      114.36      1.67 o
  -4   1   9        0.83        0.82      0.24 o
  -3   1   9        0.53        0.90      0.22 o
  -2   1   9        0.13        0.05      0.08 o
  -1   1   9        3.53        5.31      1.10 o
   0   1   9       42.98       45.96      0.51 o
   1   1   9       13.59       14.26      0.26 o
   2   1   9        2.38        1.59      0.21 o
  -6   2   9       83.43       90.80      2.21 o
  -5   2   9        2.53        2.50      0.25 o
  -4   2   9        0.52       -0.03      0.16 o
  -3   2   9        2.93        3.80      0.23 o
  -2   2   9       24.71       24.99      0.46 o
  -1   2   9      111.42      116.56      0.90 o
   0   2   9        2.01        2.21      0.19 o
   1   2   9       67.94       69.36      1.17 o
  -5   3   9        0.89        1.13      0.23 o
  -4   3   9        1.61        1.07      0.28 o
  -3   3   9        0.06        0.07      0.25 o
  -2   3   9        5.53        7.22      0.55 o
  -1   3   9       81.23       81.44      0.58 o
   0   3   9       52.75       50.78      0.57 o
  -5   4   9        7.25        7.73      0.36 o
  -4   4   9        2.59        2.16      0.32 o
  -3   4   9        0.38        0.27      0.29 o
  -2   4   9        0.00        1.15      0.31 o
  -1   4   9       11.46        8.01      4.91 o
  -2  -9  10       22.77       24.35      0.37 o
  -1  -9  10        1.81        1.75      0.18 o
   0  -9  10        0.01        0.21      0.18 o
   1  -9  10       13.91       16.15      0.42 o
  -3  -8  10       10.69        9.11      0.29 o
  -2  -8  10        9.23        7.10      0.18 o
  -1  -8  10       57.68       57.50      0.53 o
   0  -8  10       20.55       22.74      0.53 o
   1  -8  10       22.66       18.78      0.43 o
   2  -8  10        3.12        3.04      0.27 o
  -4  -7  10        5.27        6.81      0.27 o
  -3  -7  10        7.80       10.35      0.19 o
  -2  -7  10        5.41        4.10      0.74 o
  -1  -7  10        1.21        1.28      0.24 o
   0  -7  10       81.28       74.01      0.65 o
   1  -7  10        0.29        0.51      0.36 o
   2  -7  10        5.14        6.68      0.25 o
  -4  -6  10        0.04       -0.09      0.10 o
  -3  -6  10        8.18        9.49      0.26 o
  -2  -6  10       57.39       52.59      0.82 o
  -1  -6  10       67.63       61.74      0.55 o
   0  -6  10        4.45        4.33      0.24 o
   1  -6  10       33.44       32.04      1.20 o
   2  -6  10       19.32       21.64      0.37 o
   3  -6  10       25.26       27.36      0.54 o
  -5  -5  10        5.16        2.43      0.29 o
  -4  -5  10        4.73        4.40      0.53 o
  -3  -5  10        8.67        8.97      0.27 o
  -2  -5  10       30.06       28.92      0.64 o
  -1  -5  10       80.92       72.28      0.90 o
   0  -5  10       17.18       13.80      0.36 o
   1  -5  10        0.93        0.69      0.42 o
   2  -5  10       16.48       17.27      0.42 o
   3  -5  10        0.03       -0.06      0.17 o
  -5  -4  10        0.07        0.11      0.25 o
  -4  -4  10       26.34       24.72      1.27 o
  -3  -4  10       16.35       16.56      0.67 o
  -2  -4  10        1.25        1.68      0.25 o
  -1  -4  10      104.51       97.47      0.84 o
   0  -4  10       87.64       73.94      0.73 o
   1  -4  10       53.40       52.56      0.74 o
   2  -4  10        1.36        0.76      0.38 o
   3  -4  10       10.52       11.84      0.22 o
  -5  -3  10        1.17        1.24      0.23 o
  -4  -3  10       21.25       19.98      0.51 o
  -3  -3  10       11.01       10.73      0.33 o
  -2  -3  10       12.85       13.06      0.67 o
  -1  -3  10        3.92        2.98      0.35 o
   0  -3  10        0.68        0.80      0.25 o
   1  -3  10        0.22        0.05      0.15 o
   2  -3  10       23.51       23.10      0.34 o
  -6  -2  10        1.32        1.14      0.15 o
  -5  -2  10        5.15        5.56      0.49 o
  -4  -2  10       40.46       40.38      1.06 o
  -3  -2  10       13.21       13.60      0.37 o
  -2  -2  10        1.02        0.88      0.25 o
  -1  -2  10        0.97        1.72      0.26 o
   0  -2  10       32.13       33.64      0.55 o
   1  -2  10       22.40       21.87      0.36 o
   2  -2  10       55.96       56.30      0.62 o
  -6  -1  10        0.51        0.31      0.14 o
  -5  -1  10       22.36       22.71      0.45 o
  -4  -1  10        9.73       11.97      0.49 o
  -3  -1  10       25.92       26.71      0.79 o
  -2  -1  10       10.09       10.49      0.33 o
  -1  -1  10       17.99       17.54      0.36 o
   0  -1  10       17.01       18.35      0.62 o
   1  -1  10        0.23        0.30      0.36 o
   2  -1  10        3.13        0.04      0.27 o
  -6   0  10        2.99        3.89      0.26 o
  -5   0  10       36.50       39.49      0.61 o
  -4   0  10        9.89       10.39      0.27 o
  -3   0  10        0.05        0.02      0.21 o
  -2   0  10        0.01       -0.01      0.23 o
  -1   0  10        4.36        5.07      0.44 o
   0   0  10       65.39       60.25      3.11 o
   1   0  10        6.37        5.89      0.35 o
  -5   1  10       44.32       51.74      0.52 o
  -4   1  10        0.01       -0.18      0.14 o
  -3   1  10        0.09       -0.13      0.26 o
  -2   1  10        4.90        4.95      0.43 o
  -1   1  10       10.74       10.47      0.49 o
   0   1  10       14.91       13.95      0.31 o
  -5   2  10        0.00       -0.19      0.28 o
  -4   2  10        2.89        3.06      0.26 o
  -3   2  10       10.55       12.09      1.36 o
  -2   2  10        1.90        1.88      0.19 o
  -1   2  10       14.67       14.36      0.34 o
   0   2  10       37.25       33.80      0.51 o
  -4   3  10        0.03       -0.05      0.47 o
  -3   3  10        0.03        0.50      0.24 o
  -2   3  10        0.37        0.55      0.27 o
  -2  -8  11       43.50       47.45      0.79 o
  -1  -8  11        0.06        1.07      0.25 o
   0  -8  11       26.43       24.70      0.48 o
  -3  -7  11       42.60       41.71      0.50 o
  -2  -7  11        0.26        0.02      0.24 o
  -1  -7  11        6.87        7.39      0.29 o
   0  -7  11        8.39        7.33      1.09 o
   1  -7  11        0.03       -0.08      0.25 o
  -3  -6  11        4.44        7.21      0.28 o
  -2  -6  11        2.83        3.56      0.27 o
  -1  -6  11       55.42       57.72      1.90 o
   0  -6  11       52.13       49.85      1.46 o
   1  -6  11        6.56        6.98      0.56 o
  -4  -5  11       31.11       33.27      0.53 o
  -3  -5  11       16.72       18.70      0.47 o
  -2  -5  11        4.64        5.11      0.31 o
  -1  -5  11       22.55       22.14      0.40 o
   0  -5  11        2.62        2.78      0.22 o
   1  -5  11       13.92       10.35      0.81 o
  -4  -4  11       14.38       16.13      0.41 o
  -3  -4  11       20.77       20.93      0.50 o
  -2  -4  11        3.95        2.89      0.23 o
  -1  -4  11       21.17       21.38      0.41 o
   0  -4  11        2.32        1.72      0.23 o
   1  -4  11       61.07       67.54      0.85 o
  -5  -3  11        0.87        0.91      0.22 o
  -4  -3  11        0.75        1.10      0.24 o
  -3  -3  11       15.15       17.89      0.35 o
  -2  -3  11       65.39       61.97      1.03 o
  -1  -3  11       23.33       21.33      0.39 o
   0  -3  11       18.91       19.74     10.33 o
   1  -3  11       15.86       23.15      0.55 o
  -5  -2  11        1.02        1.75      0.22 o
  -4  -2  11        2.80        2.89      0.20 o
  -3  -2  11        3.01        4.17      0.60 o
  -2  -2  11       52.75       53.43      2.05 o
  -1  -2  11       12.05        7.82      4.74 o
   0  -2  11        0.28        0.43      0.36 o
  -5  -1  11        0.41        0.72      0.22 o
  -4  -1  11        8.35        9.38      0.31 o
  -3  -1  11        0.68        1.16      0.48 o
  -2  -1  11       11.59        9.66      1.62 o
  -1  -1  11        0.89        0.92      0.43 o
   0  -1  11       13.24       14.42      0.48 o
  -4   0  11        1.46        0.24      0.19 o
  -3   0  11       40.01       -0.06      0.19 o
  -2   0  11        5.32        6.24      0.42 o
  -1   0  11        6.02        6.71      0.39 o
  -4   1  11        0.21        0.55      0.22 o
  -3   1  11        3.27        2.98      0.19 o
  -2   1  11        1.25        1.11      0.27 o
  -1  -6  12        0.28        0.71      0.22 o
  -2  -5  12        3.41        3.56      0.23 o
  -1  -5  12        1.05        0.91      0.20 o
  -3  -4  12        6.09        6.58      0.26 o
  -2  -4  12       29.66       31.00      1.28 o
  -1  -4  12        9.71        8.13      0.22 o
  -3  -3  12        2.43        2.10      0.20 o
  -2  -3  12        4.60        3.13      0.54 o
  -1  -3  12        0.27        0.03      0.08 o
  -3  -2  12        3.81        5.10      0.25 o
  -2  -2  12       34.42       38.63      0.60 o
 
